# Supplementary material for: Comparative Analysis of Proanthocyanidin Metabolism and Genes Regulatory Network in Fresh Leaves of Two Different Ecotypes of Tetrastigma hemsleyanum
Source: Plants (Basel). 2022 Jan 14;11(2):211. doi: 10.3390/plants11020211 (PMC8779916; doi:10.3390/plants11020211)
Supplement: Supplementary file 1 [file plants-11-00211-s001.zip › Table S1.xlsx]

## Sheet: Raw data
Exported data
Table: Partial calculation results of orthogonal partial least squares discriminant analysis (OPLS-DA)
Index	Compounds	Class	RG1	RG2	RG3	PL1	PL2	PL3	VIP	Fold_Change	Log2FC
pma0043	Syringaldehyde	Hydroxycinnamoyl derivatives	19000	37400	19700	31800	19000	11800	0.407277	0.822602	-0.281734
pma0134	D(-)-Threose	Carbohydrates	600000	184000	282000	305000	759000	275000	0.34077	1.2561	0.328949
pma0149	Sinapoyl malate	Organic acids	115000	138000	120000	89700	157000	180000	0.292836	1.14397	0.194046
pma0461	14,15-Dehydrocrepenynic acid	Lipids_Fatty acids	1040000	1580000	1310000	1200000	994000	1190000	0.626352	0.861069	-0.2158
pma0692	N', N''-di-p-coumaroylspermidine	Phenolamides	9	9	9	9	18700	9	0.617431	693.259	9.43725
pma0702	N', N''-disinapoylspermidine	Phenolamides	5930000	5640000	5840000	5390000	3430000	4990000	0.913263	0.793222	-0.334203
pma0724	Naringenin C-hexoside	Flavone C-glycosides	1570000	1510000	1250000	111000	103000	9	0.91874	0.0494247	-4.33862
pma0948	Hydroxyphenethylamine	Others	5070000	6600000	7290000	440000	445000	2020000	1.22918	0.153217	-2.70635
pma1108	Apigenin C-glucoside	Flavone C-glycosides	1990000	1670000	1290000	18500	9	9	1.20635	0.00374101	-8.06236
pma1116	Kaempferide	Flavonol	358000	293000	292000	12500	9390	18900	1.35206	0.0432556	-4.53097
pma1303	LysoPC 16:2	Lipids_Glycerophospholipids	63300	101000	78900	72400	70200	78800	0.365752	0.910362	-0.135488
pma1590	Peonidin O-hexoside	Anthocyanins	9	9	9	200000	185000	271000	1.36323	24296.3	14.5684
pma1751	Nicotinic acid-hexoside	Nicotinic acid derivatives	380000	279000	382000	80100	442000	166000	0.725055	0.660999	-0.59728
pma2400	Dihydrojasmone	Others	9	9	9	9	9	37200	0.607569	1378.44	10.4288
pma2681	Xanthurenic acid	Organic acids	104000	135000	119000	379000	340000	377000	1.34815	3.06145	1.61422
pma2987	Histidinol	Others	946000	835000	803000	969000	1290000	585000	0.142108	1.10062	0.138315
pma3101	Nicotinate ribonucleoside	Nicotinic acid derivatives	1340000	1130000	2920000	2180000	3760000	1640000	0.599381	1.40631	0.491913
pma3606	9-Hydroxy-(10E,12Z,15Z)-octadecatrienoic acid	Lipids_Fatty acids	501000	477000	649000	681000	335000	1840000	0.421159	1.75538	0.811782
pma3649	5-Aminolevulinate	Organic acids	1900000	1700000	1530000	4450000	5300000	3830000	1.32991	2.64717	1.40445
pma3724	1-O-Feruloyl quinic acid	Quinate and its derivatives	5480000	497000	348000	161000	238000	330000	0.853956	0.115257	-3.11707
pma6199	Chrysin O-hexoside	Flavone	110000	122000	102000	772000	607000	1190000	1.3354	7.69162	2.94329
pma6218	O-methylnaringenin C-pentoside	Flavone C-glycosides	107000	73300	73500	4930000	2810000	2750000	1.35304	41.3318	5.36918
pma6229	Eriodictyol C-hexoside	Flavone C-glycosides	755000	9	9	9	9	9	0.606688	3.57607e-05	-14.7713
pma6270	sn-Glycero-3-phosphocholine	Cholines	9310000	11700000	18400000	37300000	28100000	13500000	0.909255	2.00203	1.00146
pma6281	Methylglutaric acid	Organic acids	9	10800	7810	10400	8240	10200	0.614335	1.54896	0.631296
pma6371	di-C,C-hexosyl-luteolin	Flavone C-glycosides	89300	51100	9	42000	9	9	0.488083	0.299254	-1.74056
pma6460	5-O-p-Coumaroylquinic acid	Quinate and its derivatives	9	9	42400	2150000	4010000	3420000	1.18364	225.848	7.81921
pma6496	Luteolin 6-C-glucoside	Flavone C-glycosides	3710000	5430000	5350000	41900	15000	9	1.12947	0.00392747	-7.99219
pma6516	C-hexosyl-apigenin O-hexosyl-O-hexoside	Flavone C-glycosides	2710000	1850000	2170000	9	9	9	1.36343	4.01189e-06	-17.9273
pma6558	Velutin	Flavone	9	9	9	9	6420	9	0.617431	238.444	7.89751
pma6561	Caffeic acid O-glucoside	Hydroxycinnamoyl derivatives	8920000	14000000	17200000	3420000	2570000	3080000	1.31184	0.226072	-2.14515
pma6586	Tricin O-glycerylhexoside	Flavone	9	9	167000	34800000	23500000	25400000	1.1867	501.144	8.96908
pma6599	6-Hydroxymethylherniarin	Hydroxycinnamoyl derivatives	361000	349000	335000	779000	895000	1240000	1.31433	2.78852	1.4795
pma6625	E-3,4,5'-Trihydroxy-3'-glucopyranosylstilbene	Others	2410000	556000	2240000	558000	872000	133000	0.888175	0.300231	-1.73586
pma6639	Isorhamnetin O-hexoside	Flavonol	31900	9	24700	9	9	9	0.964024	0.000476956	-11.0339
pma6647	C-hexosyl-chrysoeriol O-hexoside	Flavone C-glycosides	6340000	5840000	6310000	9	9	9	1.36367	1.46025e-06	-19.3854
pmb0064	DIMBOA glucoside	Others	9	9	9	40100	65100	180000	1.35725	10563	13.3667
pmb0069	Benzamide	Others	9070000	8490000	11900000	905000	1540000	1390000	1.33947	0.130177	-2.94146
pmb0108	Feruloyl syringic acid	Hydroxycinnamoyl derivatives	282000	276000	192000	162000	81800	164000	1.0613	0.543733	-0.879029
pmb0142	Caffeic aldehyde	Hydroxycinnamoyl derivatives	2110000	2840000	2690000	3440000	3460000	2350000	0.688121	1.21073	0.275881
pmb0149	MAG (18:4) isomer1	Lipids_Glycerolipids	378000	602000	535000	596000	408000	351000	0.373786	0.894389	-0.161025
pmb0159	DGMG (18:2) isomer2	Lipids_Glycerolipids	814000	748000	803000	503000	609000	872000	0.715326	0.838901	-0.253428
pmb0160	MAG (18:3) isomer5	Lipids_Glycerolipids	27600000	24100000	28800000	16600000	17800000	27800000	0.871753	0.772671	-0.372074
pmb0161	DGMG (18:2) isomer1	Lipids_Glycerolipids	1010000	722000	900000	621000	662000	634000	1.14103	0.728343	-0.457309
pmb0163	DGMG (18:2) isomer3	Lipids_Glycerolipids	1040000	710000	871000	654000	667000	557000	1.08092	0.71652	-0.48092
pmb0164	MAG (18:2) isomer1	Lipids_Glycerolipids	506000	142000	166000	9	121000	197000	0.657076	0.390674	-1.35596
pmb0165	LysoPC 16:1	Lipids_Glycerophospholipids	441000	459000	478000	295000	263000	314000	1.32576	0.632801	-0.660176
pmb0168	PC 16:1/14:1	Lipids_Glycerophospholipids	48700	86600	81000	37400	46100	30600	1.11853	0.527508	-0.922735
pmb0197	N2-methylguanosine	Nucleotide and its derivates	244000	208000	266000	359000	382000	415000	1.28783	1.61003	0.687086
pmb0202	Xanthine	Nucleotide and its derivates	1260000	845000	1650000	871000	1350000	488000	0.633441	0.721438	-0.471053
pmb0242	Sinapoylcholine	Cholines	34900	9	72500	56200	74400	51300	0.637114	1.69353	0.760031
pmb0247	p-Aminobenzoate	Benzoic acid derivatives	675000	843000	989000	662000	324000	646000	0.920201	0.650977	-0.619321
pmb0277	Tricin	Flavone	23800	10800	30500	23300	22400	37900	0.540314	1.28418	0.360845
pmb0287	MAG (18:4) isomer2	Lipids_Glycerolipids	134000	58000	97100	74300	157000	83800	0.180362	1.08993	0.124241
pmb0292	Cholesterol	Others	2300000	865000	546000	362000	416000	1160000	0.649029	0.522231	-0.937239
pmb0296	MAG (18:1) isomer2	Lipids_Glycerolipids	2490000	1920000	1930000	1080000	930000	824000	1.30983	0.447003	-1.16164
pmb0302	2-Aminoethylphosphonate	Others	291000	180000	246000	1240000	1000000	910000	1.33016	4.39331	2.13531
pmb0323	N-Caffeoyl putrescine	Phenolamides	68600	9	84700	216000	9	182000	0.090098	2.59612	1.37636
pmb0325	N-Feruloyl spermidine	Phenolamides	9	9	9	200000	251000	370000	1.36288	30407.4	14.8921
pmb0374	Aminopurine	Others	5400000	8410000	6730000	1000000	7680000	9040000	0.437933	0.862707	-0.213058
pmb0382	O-Feruloyl 4-hydroxylcoumarin	Coumarins	9	100000	85700	359000	9	1420000	0.180116	9.57955	3.25996
pmb0423	Hydroxy-methoxycinnamate	Hydroxycinnamoyl derivatives	886000	902000	994000	488000	488000	475000	1.35534	0.521567	-0.939075
pmb0426	5-Methoxy-N,N-dimethyltryptamine	Tryptamine derivatives	9	9	301000	568000	486000	884000	1.00804	6.43815	2.68665
pmb0449	2-Aminoadipic acid (L-Homoglutamic acid)	Amino acids	357000	530000	965000	1110000	4090000	493000	0.717226	3.07397	1.62011
pmb0464	Aspartic acid di-O-glucoside	Amino acid derivatives	1370000	2280000	2030000	3820000	3450000	3830000	1.23844	1.95423	0.966597
pmb0468	N-formylmethionine	Amino acid derivatives	31800000	31600000	33100000	7410000	10500000	13700000	1.30135	0.327565	-1.61015
pmb0475	Gallic acid O-feruloyl-O-hexosyl-O-hexoside	Hydroxycinnamoyl derivatives	350000	380000	355000	194000	9	306000	0.671397	0.460838	-1.11767
pmb0484	Choline	Cholines	1140000	1380000	1330000	1710000	1470000	1890000	1.12097	1.31688	0.397127
pmb0489	N-hexosyl-p-coumaroyl putrescine	Phenolamides	9	9	9	9	20300	9	0.617431	752.519	9.55558
pmb0490	N-p-Coumaroyl putrescine	Phenolamides	9	9	9	253000	9	9	0.604577	9371.04	13.194
pmb0492	"N',N"",N""'-p-coumaroyl-cinnamoyl-caffeoyl spermidine"	Phenolamides	320000	478000	627000	197000	293000	255000	1.10228	0.522807	-0.93565
pmb0496	N-Feruloyl agmatine	Phenolamides	9	9	150000	1880000	1410000	1550000	1.09785	32.2628	5.0118
pmb0501	Agmatine	Phenolamides	713000	290000	263000	1070000	1260000	2010000	1.18774	3.42812	1.77742
pmb0505	N'-p-Coumaroyl putrescine	Phenolamides	9	9	9	325000	9	9	0.604577	12037.7	13.5553
pmb0514	Adenosine 3'-monophosphate	Nucleotide and its derivates	23900000	16500000	18000000	14900000	41600000	20500000	0.400767	1.31849	0.39889
pmb0566	Luteolin O-hexosyl-O-pentoside	Flavone	534000	613000	9	29900000	13800000	13600000	0.948509	49.956	5.64259
pmb0576	Apigenin O-malonylhexoside	Flavone	172000	287000	305000	315000	121000	1410000	0.370878	2.41623	1.27276
pmb0580	Chrysin 5-O-glucoside (Toringin)	Flavone	111000	101000	84900	745000	599000	1040000	1.34314	8.02964	3.00534
pmb0588	Luteolin 3',7-di-O-glucoside	Flavone	5250000	4780000	4040000	9	84200	9	1.16334	0.00598564	-7.38428
pmb0595	Isorhamnetin 5-O-hexoside	Flavonol	9	26600	33400	9	9	9	0.966671	0.000449933	-11.118
pmb0601	Chrysoeriol O-hexosyl-O-pentoside	Flavone	52700	9	9	9	9	9	0.606688	0.000512159	-10.9311
pmb0604	Kaempferol 3-O-glucoside (Astragalin)	Flavonol	8280000	7730000	6620000	14600000	7570000	8610000	0.728426	1.36014	0.443757
pmb0608	Chrysoeriol O-malonylhexoside	Flavone	94900	68400	84100	9	9	9	1.36336	0.000109135	-13.1616
pmb0616	C-hexosyl-luteolin O-hexosyl-O-pentoside	Flavone C-glycosides	231000	117000	199000	9	9	9	1.36246	4.93601e-05	-14.3063
pmb0617	C-hexosyl-apigenin O-hexosyl-O-pentoside	Flavone C-glycosides	9	9	9	9	9	5860	0.607569	217.704	7.76622
pmb0618	8-C-hexosyl-hesperetin O-hexoside	Flavone C-glycosides	9	9	9	41800	34500	33700	1.36342	4074.07	11.9923
pmb0619	Eriodictiol 6-C-hexoside 8-C-hexoside-O-hexoside	Flavone C-glycosides	603000	422000	777000	9	9	9	1.36304	1.49834e-05	-16.0263
pmb0622	C-hexosyl-luteolin O-hexoside	Flavone C-glycosides	66200	58300	9	28600	9	9	0.509658	0.229847	-2.12126
pmb0623	6-C-hexosyl chrysoeriol O-hexoside	Flavone C-glycosides	2360000	1200000	5440000	9	9	9	1.36054	3e-06	-18.3466
pmb0626	6-C-hexosyl-apigenin O-hexosyl-O-hexoside	Flavone C-glycosides	303000	304000	9	46100	78600	151000	0.407071	0.454194	-1.13862
pmb0629	Chrysoeriol 6-C-hexoside	Flavone C-glycosides	2590000	1940000	1210000	9	9	9	1.36264	4.70383e-06	-17.6977
pmb0636	6-C-hexosyl luteolin O-pentoside	Flavone C-glycosides	9	9	9	160000	9	9	0.604577	5926.59	12.533
pmb0639	8-C-hexosyl-apigenin O-hexosyl-O-hexoside	Flavone C-glycosides	14500000	8060000	24600000	9	9	9	1.36239	5.72519083969466e-7	-20.7362
pmb0652	C-hexosyl-apigenin O-pentoside	Flavone C-glycosides	6300000	5470000	5240000	9	9	9	1.36361	1.5873e-06	-19.265
pmb0661	Chrysoeriol C-hexosyl-O-rhamnoside	Flavone C-glycosides	139000000	120000000	228000000	128000	134000	121000	1.36173	0.000786448	-10.3124
pmb0673	Apigenin 6-C-pentoside	Flavone C-glycosides	342000	297000	245000	20700000	18800000	15000000	1.36093	61.6516	5.94607
pmb0675	C-pentosyl-apigenin O-p-coumaroylhexoside	Flavone C-glycosides	9	9	9	4880000	18500000	819000	1.35161	896259	19.7736
pmb0691	Luteolin C-hexosyl-O-rhamnoside O-hexoside	Flavone C-glycosides	5590000	2850000	10400000	26700	9	9	1.22004	0.00141815	-9.46177
pmb0693	C-hexosyl-apigenin C-pentoside	Flavone C-glycosides	2560	20300	6970	9	9	9	1.34265	0.000905129	-10.1096
pmb0701	Chrysoeriol 8-C-hexoside	Flavone C-glycosides	9	1070000	9	9	9	9	0.609841	2.52332e-05	-15.2743
pmb0711	Quercetin 7-O-rutinoside	Flavonol	914000	1060000	786000	51800000	29700000	41100000	1.3567	44.4203	5.47315
pmb0733	Tricin 5-O-rutinoside	Flavone	9	9	9	297000	178000	257000	1.36282	27111.1	14.7266
pmb0736	Tricin 7-O-hexoside	Flavone	170000	9	174000	2800000	1840000	2310000	0.908041	20.203	4.33649
pmb0746	Tricin 4'-O-β-guaiacylglycerol	Flavonolignan	9070	9	16600	28900	19800	34600	0.751349	3.2439	1.69773
pmb0749	O-Feruloyl quinic acid	Quinate and its derivatives	9	9	9	173000	546000	1510000	1.35514	82555.6	16.3331
pmb0751	5-O-p-Coumaroyl shikimic acid	Quinate and its derivatives	114000	191000	852000	511000	837000	256000	0.534206	1.38634	0.471285
pmb0752	3-O-Feruloyl quinic acid	Quinate and its derivatives	824000	739000	759000	8510000	15000000	26500000	1.3317	21.5375	4.42878
pmb0758	Anisic acid O-feruloyl hexoside	Others	3180000	1410000	11100000	61100	9	9	1.17183	0.00389535	-8.00403
pmb0764	4-Methyl-5-thiazoleethanol	Others	1020000	288000	184000	2190000	2060000	1350000	1.13044	3.75335	1.90818
pmb0766	Azoxystrobin acid	Others	1170000	2210000	2640000	2060000	2210000	1470000	0.0179627	0.953488	-0.0687128
pmb0769	N-hexosyl-p-coumaroyl serotonin	Tryptamine derivatives	9	9	9	324000	360000	253000	1.36351	34703.7	15.0828
pmb0774	N-hydroxy tryptamine	Tryptamine derivatives	17700000	16900000	19900000	4120000	6030000	8300000	1.27776	0.338532	-1.56264
pmb0782	Piperidine	Alkaloids	1790000	1610000	1560000	3760000	5660000	3850000	1.31328	2.6754	1.41976
pmb0789	Pyridoxine O-glucoside	Vitamins	2870000	4010000	4230000	5060000	7090000	4510000	1.01093	1.49955	0.58453
pmb0800	Niacinamide	Vitamins	4750000	5800000	6990000	15300000	10900000	8680000	1.17128	1.9886	0.991751
pmb0801	4-Pyridoxic acid O-hexoside	Vitamins	642000	548000	677000	545000	958000	482000	0.063992	1.0632	0.0884171
pmb0802	D-Pantothenic acid	Vitamins	2560000	2490000	3200000	2940000	2700000	2390000	0.167504	0.973333	-0.0389941
pmb0808	6,7-dihydroxycoumarin 6-O-quinic acid	Coumarins	9	9	9	1450000	9	1460000	0.958286	107778	16.7177
pmb0818	Methoxyindoleacetic acid	Indole derivatives	5420000	5560000	4930000	10800000	15000000	7360000	1.17168	2.08422	1.05951
pmb0819	3-Indoleacetonitrile	Indole derivatives	449000	507000	390000	855000	1090000	740000	1.26957	1.9948	0.996244
pmb0824	Syringic acid O-feruloyl-O-hexoside	Benzoic acid derivatives	505000	263000	280000	152000	200000	462000	0.518522	0.776718	-0.364538
pmb0829	Phosphoric acid	Organic acids	20100000	14100000	34800000	41000000	62100000	23600000	0.843364	1.83623	0.876748
pmb0837	Procyanidin A3	Proanthocyanidins	9	9	9	3160000	1610000	2300000	1.36276	261852	17.9984
pmb0848	LysoPC 16:1 (2n isomer)	Lipids_Glycerophospholipids	9610000	9260000	9980000	3960000	3810000	3960000	1.3619	0.406586	-1.29837
pmb0852	LysoPC 18:2	Lipids_Glycerophospholipids	1430000	1480000	2050000	1210000	1310000	1240000	1.02116	0.758065	-0.399607
pmb0854	LysoPC 18:3	Lipids_Glycerophospholipids	10700000	9860000	10700000	6490000	8210000	7220000	1.25963	0.701216	-0.51207
pmb0855	LysoPC 16:0	Lipids_Glycerophospholipids	517000	519000	642000	393000	481000	477000	1.01148	0.805125	-0.312715
pmb0859	LysoPC 18:1 (2n isomer)	Lipids_Glycerophospholipids	6190000	5870000	6270000	3370000	2620000	2520000	1.32703	0.464266	-1.10698
pmb0862	LysoPC 12:1	Lipids_Glycerophospholipids	13200	8860	9	7130	3100	6520	0.446422	0.758983	-0.39786
pmb0863	LysoPC 16:2 (2n isomer)	Lipids_Glycerophospholipids	524000	498000	649000	198000	253000	164000	1.30635	0.368043	-1.44205
pmb0864	LysoPE 14:0	Lipids_Glycerophospholipids	726000	658000	630000	596000	421000	723000	0.630073	0.863952	-0.210976
pmb0865	LysoPC 18:3 (2n isomer)	Lipids_Glycerophospholipids	3750000	3620000	4540000	1640000	1870000	1360000	1.31956	0.4089	-1.29018
pmb0866	LysoPC 14:0	Lipids_Glycerophospholipids	1020000	1100000	1340000	742000	735000	739000	1.28004	0.640462	-0.642814
pmb0873	LysoPC 18:2 (2n isomer)	Lipids_Glycerophospholipids	3310000	2920000	3250000	1570000	1560000	954000	1.2689	0.430802	-1.2149
pmb0874	LysoPE 18:2 (2n isomer)	Lipids_Glycerophospholipids	14500000	10700000	10300000	7160000	6450000	8700000	1.16683	0.628451	-0.670129
pmb0876	LysoPE 16:0	Lipids_Glycerophospholipids	1720000	1310000	915000	1160000	1150000	1490000	0.0386825	0.963245	-0.0540259
pmb0877	LysoPE 18:1	Lipids_Glycerophospholipids	13000000	9910000	9890000	7410000	5150000	6130000	1.22554	0.569817	-0.811429
pmb0880	LysoPE 18:0 (2n isomer)	Lipids_Glycerophospholipids	41600	26300	29000	25000	16900	26900	0.887658	0.71001	-0.494088
pmb0882	LysoPC 18:1	Lipids_Glycerophospholipids	21600000	18300000	21900000	12400000	10200000	14000000	1.2635	0.592233	-0.755763
pmb0883	LysoPE 18:0	Lipids_Glycerophospholipids	892000	591000	292000	540000	381000	468000	0.303151	0.782535	-0.353772
pmb0885	4-oxo-9Z,11Z,13E,15E-octadecatetraenoic acid	Lipids_Fatty acids	98800	203000	210000	306000	286000	412000	1.08528	1.9617	0.972107
pmb0889	Punicic acid	Lipids_Fatty acids	159000	107000	142000	218000	107000	583000	0.670459	2.22549	1.15412
pmb0890	MAG (18:2)	Lipids_Glycerolipids	86200	87100	114000	187000	90800	86800	0.434973	1.26906	0.343757
pmb0952	Thiamine	Vitamins	363000	185000	150000	51000	62200	142000	1.06653	0.365616	-1.4516
pmb0962	Lysine butyrate	Amino acid derivatives	38700	13300	39600	16100	11400	43300	0.385245	0.772926	-0.371598
pmb0964	iP7G	Nucleotide and its derivates	537000	662000	812000	828000	746000	861000	0.848895	1.21084	0.276009
pmb1096	Indole	Indole derivatives	11800000	12800000	10600000	21300000	29900000	14900000	1.11967	1.87784	0.909075
pmb1108	Luteolin 6-C-hexoside 8-C-hexosyl-O-hexoside	Flavone C-glycosides	1530000	382000	11500000	9	9	9	1.34666	2.01312e-06	-18.9221
pmb1178	O-Feruloyl 2-hydroxylcoumarin	Coumarins	493000	450000	421000	265000	209000	313000	1.24645	0.576979	-0.793408
pmb1240	Phellodensin F	Others	109000	103000	133000	67600	104000	9	0.654923	0.497417	-1.00747
pmb1283	L-Glutaminyl-L-valyl-L-valyl-L-cysteine	Amino acid derivatives	935000	566000	529000	77700	140000	65300	1.30607	0.139409	-2.84261
pmb1318	8-Methyl-2-oxo-4-phenyl-2H-chromen-7-yl 4-(hexyloxy)benzoate	Benzoic acid derivatives	9	551000	713000	56400	132000	83100	0.303937	0.214793	-2.21898
pmb1452	N-Lauryldiethanolamine	Others	802000	923000	798000	958000	765000	1070000	0.533325	1.10702	0.146675
pmb1530	Phytocassane D	Terpenoids	24100	23200	33700	32700	25100	25000	0.124003	1.02222	0.0317089
pmb1574	Octadecadien-6-ynoic acid	Lipids_Fatty acids	502000	595000	718000	544000	518000	592000	0.488666	0.911295	-0.13401
pmb1587	4-Hydroxy-3,5-diisopropylbenzaldehyde	Benzoic acid derivatives	51900	57100	42400	71500	55100	35300	0.103148	1.06935	0.0967378
pmb1605	MAG (18:3) isomer3	Lipids_Glycerolipids	5700000	4730000	5480000	4630000	4640000	5170000	0.786377	0.907605	-0.139863
pmb1626	MGMG (18:2) isomer1	Lipids_Glycerolipids	794000	545000	635000	393000	356000	233000	1.19578	0.497467	-1.00733
pmb1650	Octadeca-11E,13E,15Z-trienoic acid	Lipids_Fatty acids	1870000	2010000	1860000	1800000	1750000	1400000	0.922879	0.862369	-0.213622
pmb1652	Phthalic anhydride	Others	9100000	10100000	9530000	9150000	8520000	6550000	0.881904	0.843021	-0.246359
pmb1656	MAG (18:3) isomer4	Lipids_Glycerolipids	10200	8480	8490	10600	9360	7560	0.0427354	1.01288	0.0184659
pmb1754	O-Phosphocholine	Cholines	3800000	6320000	13500000	20800000	22800000	15200000	1.0889	2.48942	1.31581
pmb1912	10-Formyl-THF	Others	465000	482000	660000	293000	419000	544000	0.724991	0.781581	-0.355533
pmb2211	Cocamidopropyl betaine	Others	32200000	14500000	10900000	12500000	24800000	9240000	0.284657	0.807986	-0.307598
pmb2221	4-Hydroxysphinganine	Lipids_Fatty acids	52900000	45800000	39700000	20600000	30300000	15000000	1.18326	0.476156	-1.07049
pmb2222	Phytocassane C	Terpenoids	3880000	3360000	2920000	1530000	2230000	1020000	1.16422	0.470472	-1.08782
pmb2228	LysoPC 19:0	Lipids_Glycerophospholipids	87900	147000	117000	73200	52500	52800	1.19623	0.507246	-0.979241
pmb2251	DGMG (18:1)	Lipids_Glycerolipids	5640000	5130000	6110000	3460000	3920000	5130000	1.0573	0.741114	-0.432233
pmb2260	LysoPC 15:1	Lipids_Glycerophospholipids	164000	211000	305000	183000	182000	192000	0.575384	0.819118	-0.287857
pmb2319	LysoPC 15:0	Lipids_Glycerophospholipids	1610000	1740000	2240000	1650000	2340000	1730000	0.0993831	1.02326	0.0331669
pmb2325	MAG (18:3) isomer2	Lipids_Glycerolipids	7890000	6720000	7330000	6590000	6430000	6810000	0.96778	0.903829	-0.145879
pmb2363	MAG (18:1) isomer1	Lipids_Glycerolipids	1750000	1430000	1600000	847000	592000	1070000	1.20151	0.524895	-0.929898
pmb2369	PC 19:2/16:0	Lipids_Glycerophospholipids	9	7780	6800	9	6740	22100	0.0725258	1.97745	0.98364
pmb2383	MGMG (18:2) isomer2	Lipids_Glycerolipids	478000	362000	434000	502000	477000	322000	0.0390717	1.02119	0.0302557
pmb2388	LysoPC 18:0 (2n isomer)	Lipids_Glycerophospholipids	18300000	16500000	17100000	9540000	7250000	7110000	1.32272	0.460501	-1.11872
pmb2406	LysoPC 17:0	Lipids_Glycerophospholipids	872000	662000	756000	382000	510000	405000	1.25575	0.566376	-0.820169
pmb2444	MAG (18:3) isomer1	Lipids_Glycerolipids	615000	454000	588000	1100000	345000	445000	0.010894	1.14062	0.189813
pmb2507	2-Deoxyribose 1-phosphate	Carbohydrates	690000	643000	610000	833000	1520000	962000	1.10324	1.70612	0.770723
pmb2554	5-O-Feruloyl quinic acid glucoside	Quinate and its derivatives	19400	16400	14800	31700	116000	76300	1.18737	4.42688	2.14629
pmb2561	N-Acetylmethionine	Amino acid derivatives	29300	37600	39200	235000	306000	82000	1.21955	5.87182	2.55381
pmb2586	Gallocatechin-catechin	Catechin derivatives	1370000	1200000	1230000	492000	287000	330000	1.31979	0.291842	-1.77674
pmb2591	Acetyl tryptophan	Amino acid derivatives	16800000	16400000	15300000	470000	696000	655000	1.3592	0.0375464	-4.73518
pmb2601	7-hydroxycoumarin-beta-rhamnoside	Coumarins	219000	380000	441000	78700	57400	44200	1.30343	0.173365	-2.52811
pmb2620	3,4-Dimethoxycinnamic acid	Hydroxycinnamoyl derivatives	8670	6680	6170	9	9	9	1.36292	0.00125465	-9.6385
pmb2640	Lauric acid (C12:0)	Lipids_Fatty acids	34700	30100	30200	30800	34200	23400	0.428518	0.930526	-0.103881
pmb2643	Myristoleic acid (C14:1)	Lipids_Fatty acids	88700	94600	88400	80900	120000	141000	0.716309	1.25837	0.33156
pmb2653	D(+)-Melezitose O-rhamnoside	Carbohydrates	14900	19400	23000	16200	7640	65100	0.0621893	1.55218	0.634297
pmb2654	Anthranilate O-hexosyl-O-hexoside	Benzoic acid derivatives	32100	61300	56500	64000	58800	52000	0.550401	1.16611	0.221705
pmb2657	Argininosuccinate	Organic acids	655000	795000	516000	2750000	1360000	1310000	1.18718	2.75687	1.46303
pmb2684	Cyclic AMP	Nucleotide and its derivates	63500	84300	166000	578000	775000	150000	1.06308	4.78967	2.25993
pmb2723	4-hydroxycoumarin di-glucoside	Coumarins	559000	615000	755000	9	1610	9	1.27749	0.000843961	-10.2105
pmb2778	9,10-EODE	Lipids_Fatty acids	985000	689000	890000	1440000	600000	2820000	0.608869	1.89548	0.92256
pmb2784	13-HOTrE	Lipids_Fatty acids	12300	26700	28000	24700	23700	23100	0.315016	1.06716	0.0937821
pmb2786	9-HOTrE	Lipids_Fatty acids	97400	115000	138000	94100	94100	101000	0.905723	0.825342	-0.276935
pmb2787	9-KODE	Lipids_Fatty acids	6330	9	8110	9410	9	11400	0.0455004	1.44086	0.526931
pmb2789	13-HpOTrE(r)	Lipids_Fatty acids	76300	94400	122000	86600	103000	87000	0.190534	0.944995	-0.0816216
pmb2791	9-HpOTrE	Lipids_Fatty acids	47300	56100	73400	59200	61700	59500	0.188707	1.02036	0.0290811
pmb2792	13-HOTrE(r)	Lipids_Fatty acids	331000	272000	267000	212000	200000	234000	1.18973	0.742529	-0.429481
pmb2795	4-Methoxycinnamic acid	Hydroxycinnamoyl derivatives	39800	28300	28100	18600	30600	39400	0.302303	0.920998	-0.11873
pmb2799	12,13-EODE	Lipids_Fatty acids	9	8390	7690	20600	9320	19900	0.733658	3.09653	1.63065
pmb2804	13-HPODE	Lipids_Fatty acids	48800	41900	61100	113000	43600	135000	0.81717	1.92095	0.941819
pmb2826	Citramalate	Organic acids	742000	1040000	1590000	850000	797000	808000	0.712258	0.728055	-0.457882
pmb2831	Protocatechuic acid O-glucoside	Catechin derivatives	7540000	6130000	41000000	24800000	54200000	5680000	0.34437	1.54893	0.631272
pmb2857	L-Glutamic acid O-glucoside	Amino acid derivatives	126000	95300	103000	172000	169000	206000	1.26729	1.68671	0.754212
pmb2867	Kynurenic acid O-hexside	Organic acids	1580000	1350000	1310000	2190000	3260000	3150000	1.26781	2.0283	1.02027
pmb2871	2,5-dihydroxy benzoic acid O-hexside	Benzoic acid derivatives	26600000	10100000	38700000	29100000	40700000	11700000	0.121292	1.0809	0.112236
pmb2873	3-(2-Naphthyl)-D-alanine	Amino acid derivatives	221000	236000	232000	576000	544000	549000	1.36085	2.42235	1.27641
pmb2928	Gallic acid O-Hexoside	Benzoic acid derivatives	5820000	3380000	15300000	13300000	20200000	6860000	0.664691	1.64735	0.720144
pmb2933	Caftaric acid	Hydroxycinnamoyl derivatives	10900000	11700000	6710000	2210000	2360000	2460000	1.32093	0.23985	-2.0598
pmb2938	4-O-Caffeoyl quinic acid (criptochlorogenic acid)	Quinate and its derivatives	34900	59900	44900	35700	138000	74200	0.652643	1.77452	0.827426
pmb2940	1-O-beta-D-Glucopyranosyl sinapate	Hydroxycinnamoyl derivatives	349000	304000	384000	196000	747000	608000	0.408841	1.49566	0.580783
pmb2947	Catechin-catechin-catechin	Catechin derivatives	33000	31100	30700	3750000	1880000	1950000	1.35575	79.9578	6.32117
pmb2954	Luteolin O-hexosyl-O-hexosyl-O-hexoside	Flavone	9	67200	108000	103000	165000	132000	0.671805	2.28299	1.19092
pmb2975	Hesperetin O-Glucuronic acid	Flavanone	102000	80900	78100	9	869	9	1.2634	0.00339847	-8.2009
pmb2976	Chrysoeriol C-pentosyl-O-hexosyl-O-hexoside	Flavone C-glycosides	74000	47800	71800	9	9	9	1.36299	0.000139463	-12.8078
pmb2978	Apigenin O-hexosyl-O-pentoside	Flavone	256000	270000	192000	2570000	2300000	1990000	1.35509	9.55432	3.25615
pmb2979	Hesperetin O-malonylhexoside	Flavanone	113000	74800	90200	130000	310000	229000	1.13387	2.40647	1.26692
pmb2987	Acacetin O-acetyl hexoside	Flavone	564000	734000	642000	260000	207000	179000	1.32691	0.33299	-1.58645
pmb2999	Chrysoeriol 5-O-hexoside	Flavone	70000	58700	48800	9	9	63500	0.958968	0.357848	-1.48258
pmb3000	Chrysoeriol O-acetylhexoside	Flavone	20700	24700	24800	33700	73000	106000	1.1293	3.02991	1.59928
pmb3002	Chrysoeriol 7-O-rutinoside	Flavone	2940000	3380000	3030000	429000	369000	394000	1.36169	0.127487	-2.97158
pmb3006	Apigenin 7-O-glucoside (Cosmosiin)	Flavone	30500000	27700000	21200000	5490000	4510000	4940000	1.34909	0.188161	-2.40996
pmb3012	Chrysoeriol 7-O-hexoside	Flavone	658000	640000	591000	94100	40300	81600	1.32883	0.114346	-3.12852
pmb3024	Luteolin C-hexoside	Flavone C-glycosides	10800	19600	12400	9	9	9	1.36209	0.000630841	-10.6304
pmb3028	Tricin O-sinapic acid	Flavone	98400	88500	103000	282000	242000	370000	1.32557	3.08382	1.62472
pmb3041	Tricin O-saccharic acid	Flavone	1240000	1310000	1970000	797000	1180000	1500000	0.684624	0.769248	-0.37848
pmb3042	Tricin 5-O-hexoside	Flavone	250000	197000	118000	9	9	9	1.36214	4.77876e-05	-14.353
pmb3047	Tricin 4'-O-(syringyl alcohol) ether 5-O-hexoside	Flavonolignan	34000	26900	28800	33100	40200	31300	0.818825	1.16611	0.221703
pmb3054	O-p-coumaroyl-O-salicyloyl quinic acid	Quinate and its derivatives	94700	98500	54500	1660000	2730000	1710000	1.34871	24.6266	4.62214
pmb3055	p-Coumaroyl quinic acid O-glucuronic acid	Quinate and its derivatives	9	9	9	187000	254000	557000	1.36102	36963	15.1738
pmb3056	Homovanilloyl quinic acid	Quinate and its derivatives	384000	227000	209000	8130000	15000000	22500000	1.34358	55.6463	5.79821
pmb3058	Quinic acid O-glucuronic acid	Quinate and its derivatives	33800000	30800000	29200000	9	9	9	1.36364	2.87846481876333e-7	-21.7282
pmb3061	5-O-p-coumaroyl quinic acid O-hexoside	Quinate and its derivatives	150000	91300	105000	2710000	5860000	3260000	1.34845	34.1611	5.09428
pmb3062	Eudesmoyl quinic acid	Quinate and its derivatives	5090000	5530000	5540000	230000	803000	2130000	1.14383	0.19573	-2.35306
pmb3064	3-O-p-coumaroyl quinic acid O-hexoside	Quinate and its derivatives	1630000	893000	1070000	1770000	6140000	3390000	1.09066	3.145	1.65306
pmb3066	5-O-p-coumaroyl shikimic acid O-hexoside	Quinate and its derivatives	47400	34900	138000	141000	189000	81300	0.834721	1.867	0.900722
pmb3068	1-O-p-Coumaroyl quinic acid	Quinate and its derivatives	135000	9	97000	2210000	2280000	3050000	0.958358	32.4987	5.02231
pmb3072	3-O-p-coumaroyl shikimic acid O-hexoside	Quinate and its derivatives	284000	299000	1610000	392000	627000	342000	0.183974	0.620611	-0.688239
pmb3074	3-O-p-Coumaroyl quinic acid	Quinate and its derivatives	9	9	9	1450000	1170000	1030000	1.36344	135185	17.0446
pmb3075	3-O-p-Coumaroyl shikimic acid	Quinate and its derivatives	151000	117000	129000	5110000	7430000	6520000	1.36103	48.0101	5.58527
pmb3081	Glucarate O-Phosphoric acid	Carbohydrates	3410000	4940000	7460000	3420000	3180000	2130000	0.98694	0.552182	-0.856784
pmb3088	Trehalose 6-phosphate	Carbohydrates	68900	50900	63200	195000	198000	98300	1.20949	2.6847	1.42476
pmb3093	6,7-dihydroxycoumarin 7-O-quinic acid	Coumarins	173000	161000	167000	650000	818000	940000	1.35089	4.80639	2.26495
pmb3094	Esculetin O-quinacyl esculetin O-quinic acid	Coumarins	9	9	9	4040	7490	10300	1.3593	808.519	9.65914
pmb3099	Diethyl phosphate	Organic acids	2390000	2490000	2320000	2440000	2700000	2910000	0.96389	1.11806	0.160992
pmb3101	2-Isopropylmalate	Organic acids	9910000	20200000	10900000	16500000	18700000	11500000	0.398623	1.13875	0.187447
pmb3107	Syringic acid O-glucoside	Benzoic acid derivatives	141000	149000	209000	59100	119000	122000	0.970103	0.601403	-0.733596
pmb3110	Vanillic acid	Hydroxycinnamoyl derivatives	37400	25300	24200	7470	9	9520	0.834704	0.195616	-2.35391
pmb3132	LysoPE 18:1 (2n isomer)	Lipids_Glycerophospholipids	30100000	24500000	24800000	17100000	12200000	12500000	1.27055	0.526448	-0.925636
pmb3264	Glutathione oxidized	Amino acid derivatives	681000	1290000	1180000	1580000	2340000	2130000	1.12445	1.92003	0.941125
pmb3317	Quinacyl syringic acid	Quinate and its derivatives	3310000	2730000	2740000	44400	50500	103000	1.35067	0.0225399	-5.47138
pmb3894	Di-O-methylquercetin	Flavonol	270000	192000	277000	398000	191000	410000	0.570416	1.35183	0.43491
pmb4344	Guanosine 5'-monophosphate	Nucleotide and its derivates	1860000	1900000	1550000	983000	1460000	955000	1.13547	0.639925	-0.644026
pmb4777	4-Hydroxy-7-methoxycoumarin-beta-rhamnoside	Coumarins	584000	856000	851000	9	9	9	1.36343	1.17852e-05	-16.3727
pmb5304	α-Linolenic acid	Lipids_Fatty acids	23200	21600	22900	16000	14900	14300	1.33886	0.667651	-0.582833
pmc0066	2'-Deoxyinosine-5'-monophosphate	Nucleotide and its derivates	13900000	13100000	12000000	2550000	3370000	5050000	1.30175	0.281282	-1.82991
pmc0274	6-Methylmercaptopurine	Nucleotide and its derivates	4370000	4730000	3530000	8020000	9620000	6840000	1.26897	1.93824	0.954749
pmc0281	Adenosine O-ribose	Nucleotide and its derivates	2040000	1590000	2610000	2290000	2260000	2280000	0.489678	1.09455	0.13034
pmc0304	Succinyladenosine	Nucleotide and its derivates	1040000	994000	1590000	335000	653000	318000	1.20591	0.360375	-1.47243
pmc0960	LysoPC 20:4	Lipids_Glycerophospholipids	37400000	33300000	32900000	16200000	11600000	10900000	1.3208	0.373552	-1.42062
pmc1990	4'-Hydroxy-5,7-dimethoxyflavanone	Flavanone	99000	55300	74100	51600	67100	60700	0.691536	0.785464	-0.348383
pmd0017	Spermine	Phenolamides	7490000	5600000	6060000	7830000	9170000	9420000	1.1519	1.37963	0.464286
pmd0130	LysoPC 14:0 (2n isomer)	Lipids_Glycerophospholipids	1550000	1760000	2120000	1150000	1130000	1250000	1.24376	0.650092	-0.621284
pmd0132	LysoPC 16:0 (2n isomer)	Lipids_Glycerophospholipids	500000	499000	557000	365000	458000	459000	1.03604	0.823907	-0.279446
pmd0136	LysoPC 18:0	Lipids_Glycerophospholipids	18200000	14500000	12700000	8320000	11200000	8570000	1.16941	0.618722	-0.692636
pmd0144	LysoPC 20:1 (2n isomer)	Lipids_Glycerophospholipids	1550000	1290000	1420000	737000	765000	1030000	1.24487	0.594366	-0.750576
pmd0145	LysoPC 20:1	Lipids_Glycerophospholipids	1530000	1280000	1440000	728000	802000	1020000	1.24964	0.6	-0.736966
pmd0158	LysoPE 14:0 (2n isomer)	Lipids_Glycerophospholipids	21000	15900	15400	10700	7910	8120	1.26183	0.51109	-0.968351
pmd0160	LysoPE 16:0 (2n isomer)	Lipids_Glycerophospholipids	19700000	14400000	10100000	12500000	12300000	15800000	0.17514	0.918552	-0.122567
pme0002	Hesperetin 7-O-neohesperidoside (Neohesperidin)	Flavanone	443000	536000	482000	97500	9	213000	0.778657	0.212532	-2.23425
pme0004	L-Homocitrulline	Amino acids	150000	161000	141000	541000	465000	488000	1.35668	3.30531	1.72479
pme0005	Purine	Nucleotide and its derivates	7350000	10100000	12500000	540000	648000	2460000	1.25318	0.121803	-3.03738
pme0006	L-Proline	Amino acids	781000	1200000	1280000	1780000	1750000	2290000	1.1678	1.78473	0.835705
pme0008	L-Citrulline	Amino acids	797000	811000	718000	1530000	1470000	1300000	1.33711	1.84867	0.886486
pme0009	L-Serine	Amino acids	580000	735000	1110000	779000	918000	556000	0.163493	0.929072	-0.106137
pme0011	L-Aspartic acid	Amino acids	5140000	9290000	9420000	5730000	6210000	6710000	0.627504	0.781971	-0.354814
pme0013	L-Glutamic acid	Amino acids	9040000	12800000	15000000	16900000	13600000	13700000	0.695673	1.19978	0.262773
pme0018	L-Leucine	Amino acids	162000	158000	168000	262000	413000	219000	1.1387	1.83197	0.873394
pme0020	L-Phenylalanine	Amino acids	449000	529000	358000	1010000	1200000	824000	1.27596	2.27096	1.1833
pme0022	L-Threonine	Amino acids	196000	318000	363000	278000	294000	207000	0.299028	0.888255	-0.170954
pme0024	2-Aminoethanesulfonic acid	Organic acids	61500	79400	87500	128000	140000	97500	1.14645	1.60026	0.678309
pme0026	L-(+)-Lysine	Amino acids	155000	670000	723000	1020000	727000	1150000	0.833954	1.87145	0.904154
pme0030	L-(-)-Tyrosine	Amino acids	4800000	4040000	3880000	11000000	9740000	8850000	1.33354	2.32626	1.21801
pme0031	Thymine	Nucleotide and its derivates	712000	860000	854000	705000	403000	308000	1.04466	0.583677	-0.776758
pme0033	Hypoxanthine	Nucleotide and its derivates	4120000	4170000	3690000	772000	906000	1010000	1.35408	0.224374	-2.15602
pme0037	L-Histidine	Amino acids	324000	549000	492000	760000	1730000	678000	1.03335	2.32088	1.21467
pme0038	Cytosine	Nucleotide and its derivates	201000	233000	271000	251000	292000	399000	0.888682	1.33617	0.418104
pme0039	L-Valine	Amino acids	4330000	4310000	4720000	11000000	17800000	11900000	1.31583	3.04641	1.60711
pme0042	L-(+)-Arginine	Amino acids	469000	593000	702000	249000	273000	605000	0.886068	0.638889	-0.646363
pme0049	2-Aminoethanesulfinic acid	Organic acids	175000	140000	175000	128000	129000	133000	1.13024	0.795918	-0.329308
pme0050	L-Tryptophan	Amino acids	5720000	7200000	6040000	26700000	39700000	17800000	1.29487	4.44093	2.15086
pme0056	2,3-dimethylsuccinic acid	Amino acid derivatives	384000	277000	413000	514000	508000	456000	1.0784	1.37616	0.460652
pme0075	N-Acetyl-L-glutamic acid	Amino acid derivatives	8840000	11200000	10700000	9670000	7480000	8470000	0.907154	0.833442	-0.262847
pme0085	Rosmarinic acid	Organic acids	72500	63900	152000	53600	44900	33500	1.0468	0.457698	-1.12753
pme0088	Luteolin	Flavone	686000	296000	300000	119000	45000	28400	1.21718	0.150078	-2.73622
pme0094	Cyanidin 3-O-glucoside (Kuromanin)	Anthocyanins	609000	342000	943000	9	9	9	1.36187	1.42555e-05	-16.0981
pme0108	5-Methylcytosine	Nucleotide and its derivates	34100	16500	64000	57100	58600	45400	0.700469	1.40576	0.491349
pme0109	(-)-3-(3,4-Dihydroxyphenyl)-2-methylalanine	Amino acid derivatives	208000	191000	300000	382000	385000	352000	1.17955	1.60086	0.678846
pme0113	γ-Glu-Cys	Amino acid derivatives	1690000	1240000	1690000	1200000	752000	1250000	0.963603	0.693074	-0.52892
pme0118	Pyrrole-2-carboxylic acid	Amino acid derivatives	13900	12600	14000	15000	12600	21200	0.627083	1.20494	0.268959
pme0120	5-Aminovaleric acid	Amino acid derivatives	286000	590000	751000	281000	399000	743000	0.233727	0.874616	-0.193279
pme0121	N6-Acetyl-L-lysine	Amino acid derivatives	24900	49900	43700	57600	52200	48200	0.812797	1.33333	0.415037
pme0130	3-Methylxanthine	Nucleotide and its derivates	6930	10900	8870	9	9560	26300	0.47699	1.34341	0.425898
pme0133	Asp-phe	Amino acid derivatives	1130000	835000	842000	685000	730000	783000	1.00856	0.783042	-0.352838
pme0137	Nα-Acetyl-L-glutamine	Amino acid derivatives	3440000	3110000	2350000	3050000	2780000	3580000	0.307594	1.0573	0.0803894
pme0152	5,6-Dihydro-5-methyluracil	Nucleotide and its derivates	9	9	777000	968000	713000	9	0.457273	2.16341	1.11331
pme0161	L-Homoserine	Amino acids	3600	10400	9850	9	11400	8620	0.529093	0.83979	-0.251899
pme0163	β-Nicotinamide mononucleotide	Nucleotide and its derivates	352000	335000	1050000	1030000	2640000	966000	0.980133	2.66897	1.41628
pme0164	N-γ-Acetyl-N-2-Formyl-5-methoxykynurenamine	Amino acid derivatives	33700	35400	43700	24500	38400	40800	0.370033	0.919326	-0.121351
pme0170	Nα-Acetyl-L-arginine	Amino acid derivatives	792000	721000	654000	816000	887000	1230000	0.991534	1.35348	0.436678
pme0174	N-Propionylglycine	Amino acid derivatives	668000	588000	555000	1370000	1800000	1220000	1.3115	2.42408	1.27743
pme0176	Phenylacetyl-L-glutamine	Amino acid derivatives	667000	14200	5840	10300	11200	9610	0.553783	0.0452812	-4.46494
pme0181	1-Methylhistidine	Amino acid derivatives	1180000	1440000	1740000	2160000	1220000	2100000	0.582843	1.25688	0.329848
pme0183	2-Hydroxy-6-aminopurine	Nucleotide and its derivates	5830000	2140000	2420000	1020000	889000	951000	1.20051	0.275265	-1.86111
pme0190	N-Glycyl-L-leucine	Amino acid derivatives	33800	45100	46500	55200	49700	39000	0.582312	1.14753	0.198529
pme0197	Quercetin 3-O-rutinoside (Rutin)	Flavonol	1320000	1380000	1350000	25700000	18300000	26400000	1.35825	17.3827	4.11958
pme0199	Quercetin	Flavonol	88900	57800	51000	232000	91400	145000	1.07591	2.36925	1.24443
pme0205	Catechin	Catechin derivatives	19100	25500	25300	1720000	1080000	1060000	1.35728	55.2217	5.78716
pme0226	L-Asparagine	Amino acids	33500	47100	67600	74700	100000	68800	1.02069	1.64305	0.716376
pme0230	Adenosine	Nucleotide and its derivates	1880000	2920000	2340000	315000	2740000	3210000	0.430208	0.877451	-0.18861
pme0231	N-(3-Indolylacetyl)-L-alanine	Amino acid derivatives	23300	27500	32400	28900	29500	33100	0.597508	1.09976	0.137188
pme0233	Kynurenic acid	Organic acids	2260000	2800000	2750000	23600000	12800000	8670000	1.28253	5.77081	2.52877
pme0238	2–furanoic acid	Organic acids	181000	146000	159000	110000	118000	163000	0.876529	0.804527	-0.313788
pme0240	Benzoic acid	Benzoic acid derivatives	908000	477000	455000	464000	585000	633000	0.123441	0.91413	-0.129528
pme0243	Glutaric acid	Organic acids	693000	875000	1010000	1880000	1490000	1060000	1.08511	1.71839	0.781054
pme0245	Adipic acid	Organic acids	457000	348000	448000	646000	582000	549000	1.18773	1.4182	0.504057
pme0246	L-Cysteine	Amino acids	54900	55400	77000	116000	118000	95900	1.24241	1.76135	0.816678
pme0250	Azelaic Acid	Organic acids	2980000	2850000	2770000	834000	890000	806000	1.36084	0.294186	-1.7652
pme0252	N-Acetyl-l-leucine	Amino acid derivatives	2710000	2890000	3530000	3250000	3700000	3330000	0.777666	1.12596	0.171153
pme0258	Uracil	Nucleotide and its derivates	1110000	1080000	1040000	1580000	1830000	2660000	1.21244	1.87926	0.910162
pme0263	5-Methyluridine	Nucleotide and its derivates	43600	34100	33500	185000	161000	114000	1.32722	4.13669	2.04848
pme0264	Thymidine	Nucleotide and its derivates	127000	120000	130000	58000	52700	56400	1.35874	0.443236	-1.17385
pme0267	2-Methylsuccinic acid	Organic acids	6650000	9020000	10200000	9030000	6400000	8990000	0.22337	0.943951	-0.0832169
pme0269	Dodecanedioic aicd	Organic acids	6310	6070	5320	6290	5960	5060	0.190367	0.977966	-0.0321436
pme0274	6-Aminocaproic acid	Organic acids	438000	351000	360000	931000	1280000	830000	1.30628	2.64665	1.40417
pme0275	4-Oxopentanoate	Organic acids	23400	39900	42400	20200	13200	13700	1.17998	0.445601	-1.16618
pme0279	2,6-Diaminooimelic acid	Amino acid derivatives	271000	194000	195000	170000	211000	349000	0.188912	1.10606	0.14543
pme0281	Terephthalic acid	Organic acids	6490000	7330000	8080000	4830000	5020000	3590000	1.22	0.613699	-0.704398
pme0282	Phthalic acid	Organic acids	664000	753000	844000	647000	681000	503000	0.923666	0.809819	-0.304329
pme0285	4-Guanidinobutyric acid	Organic acids	807000	725000	1040000	1410000	1080000	1110000	1.06032	1.39969	0.485106
pme0286	2-Hydroxyisocaproic acid	Organic acids	12300	9780	9	23400	15700	19600	0.720035	2.65743	1.41003
pme0289	4-Ethylbenzoic acid	Organic acids	54600	49600	45400	56000	34400	29800	0.73808	0.803476	-0.315673
pme0291	Dl-2-Aminooctanoic acid	Organic acids	61600	76400	82700	115000	161000	71600	0.863921	1.57499	0.655341
pme0299	Cinnamic acid	Hydroxycinnamoyl derivatives	9040	6550	7310	11000	13200	12200	1.24097	1.58952	0.668591
pme0303	Caffeic acid	Hydroxycinnamoyl derivatives	2760000	2740000	2790000	1880000	906000	1440000	1.17647	0.509771	-0.972079
pme0305	Ferulic acid	Hydroxycinnamoyl derivatives	1330000	1210000	1150000	291000	204000	426000	1.30662	0.249593	-2.00235
pme0307	Resveratrol	Hydroxycinnamoyl derivatives	16900	54100	53200	92800	335000	15000	0.492982	3.56522	1.83399
pme0309	Methyl gallate	Benzoic acid derivatives	9	2590	8560	9230	10800	9710	0.755	2.66511	1.4142
pme0321	Kaempferol 7-O-rhamnoside	Flavonol	96600	68300	59000	8970	9	9	1.12649	0.0401429	-4.63871
pme0324	Chrysin	Flavone	9	160000	9	9	9	9	0.609841	0.000168731	-12.533
pme0330	Naringenin 7-O-neohesperidoside (Naringin)	Flavanone	1290000	1060000	790000	1680000	1210000	1060000	0.686541	1.25796	0.331088
pme0332	Apigenin 7-O-neohesperidoside (Rhoifolin)	Flavone	2560000	2730000	2500000	3560000	2870000	2990000	1.08024	1.20924	0.274104
pme0359	Apigenin 5-O-glucoside	Flavone	597000	401000	357000	9	9	9	1.36301	1.99262e-05	-15.615
pme0363	Chrysoeriol	Flavone	94200	40800	73100	11600	6840	10700	1.30461	0.140029	-2.8362
pme0367	Apigenin 7-rutinoside (Isorhoifolin)	Flavone	2700000	2750000	2540000	3660000	2880000	2920000	0.962578	1.18398	0.243645
pme0369	Kaempferol 3-O-rutinoside (Nicotiflorin)	Flavonol	756000	643000	586000	244000	134000	156000	1.31104	0.269018	-1.89423
pme0371	Naringenin 7-O-glucoside (Prunin)	Flavanone	4230000	4090000	3410000	6290000	3390000	3370000	0.199377	1.11253	0.153847
pme0374	Isovitexin	Flavone C-glycosides	340000	291000	268000	9	9	9	1.36351	3.00334e-05	-15.0231
pme0377	Naringenin	Flavanone	1760000	1090000	697000	2380000	1530000	832000	0.436375	1.3369	0.418896
pme0379	Apigenin	Flavone	1350000	515000	385000	699000	394000	445000	0.405569	0.683556	-0.548869
pme0394	2-Methoxybenzoic acid	Hydroxycinnamoyl derivatives	81400	69800	994000	21700	114000	9	0.766863	0.118502	-3.07701
pme0397	Shikimic acid	Organic acids	1450000	1010000	1310000	190000	167000	172000	1.35458	0.140318	-2.83322
pme0398	Chlorogenic acid (3-O-Caffeoylquinic acid)	Quinate and its derivatives	22800000	17200000	16900000	9	9	9	1.36352	4.74516695957821e-7	-21.007
pme0413	Vanillin	Benzoic acid derivatives	384000	409000	684000	285000	266000	234000	1.15123	0.531483	-0.911905
pme0421	Phloretin	Flavanone	79200	73100	72600	116000	94200	92000	1.19721	1.34371	0.42622
pme0422	3-Hydroxy-4-methoxycinnamic acid	Hydroxycinnamoyl derivatives	1270000	1240000	1140000	330000	203000	455000	1.28976	0.270685	-1.88531
pme0424	trans-cinnamaldehyde	Hydroxycinnamoyl derivatives	107000	83600	92700	74500	48800	72300	1.06687	0.690434	-0.534424
pme0434	Procyanidin B2	Proanthocyanidins	145000	170000	102000	27300000	17500000	15900000	1.358	145.564	7.18551
pme0436	Procyanidin B3	Proanthocyanidins	333000	364000	315000	41000000	43600000	41600000	1.36353	124.704	6.96236
pme0450	L-Epicatechin	Catechin derivatives	449000	496000	696000	62800000	30900000	35300000	1.35342	78.6106	6.29665
pme0463	L-Theanine	Amino acids	80500	93700	648000	186000	73000	91100	0.415004	0.425809	-1.23172
pme0486	Methylmalonic acid	Organic acids	1940000	2040000	2810000	4190000	1970000	4260000	0.764002	1.53461	0.617872
pme0491	6-hydroxynicotinic acid	Nicotinic acid derivatives	1070000	1250000	1290000	737000	610000	597000	1.3132	0.538504	-0.892971
pme0496	Nicotinic acid	Nicotinic acid derivatives	16000000	20500000	24500000	18200000	26600000	23300000	0.44101	1.11639	0.158846
pme0516	Inositol	Others	7830000	5740000	6170000	9020000	11000000	11500000	1.21792	1.59676	0.675146
pme0519	D-(+)-Sucrose	Carbohydrates	6300000	7380000	4400000	9010000	6940000	4790000	0.351634	1.14712	0.198021
pme0524	D(+)-Melezitose	Carbohydrates	101000	117000	116000	155000	153000	183000	1.2691	1.47006	0.555875
pme0534	Gluconic acid	Carbohydrates	1270000	1420000	1650000	2610000	2540000	3950000	1.24345	2.09677	1.06817
pme0543	Indole-5-carboxylic acid	Indole derivatives	9	9	22900	75200	64200	52100	1.04279	8.35588	3.06279
pme1001	L-Tyramine	Amino acids	352000	575000	710000	9	9	9	1.36286	1.64936e-05	-15.8877
pme1014	Menaquinone (K2)	Vitamins	720000	594000	616000	651000	460000	500000	0.844954	0.834715	-0.260644
pme1021	D-(+)-Glucono-1,5-lactone	Carbohydrates	135000	104000	98500	153000	150000	203000	1.12734	1.49926	0.58425
pme1055	L-Kynurenine	Amino acid derivatives	614000	763000	678000	502000	623000	291000	0.901466	0.689051	-0.537317
pme1063	Uridine	Nucleotide and its derivates	227000	311000	485000	353000	361000	461000	0.481169	1.14858	0.199855
pme1090	Glutathione reduced form	Amino acid derivatives	3210000	4000000	4550000	5800000	7780000	5530000	1.16597	1.625	0.70044
pme1097	Adenine	Nucleotide and its derivates	196000	202000	102000	113000	145000	115000	0.638958	0.746	-0.422752
pme1104	L-Isoleucine	Amino acids	84100	95000	66800	134000	193000	102000	1.07216	1.74461	0.802906
pme1109	Guanine	Nucleotide and its derivates	20100000	7640000	8270000	4910000	4010000	2190000	1.11641	0.308525	-1.69654
pme1178	Guanosine	Nucleotide and its derivates	1030000	1290000	2600000	1510000	1900000	3310000	0.57103	1.36585	0.449803
pme1181	Deoxyguanosine	Nucleotide and its derivates	22000	13700	12300	29500	23000	33900	1.11917	1.8	0.847997
pme1194	Deoxycytidine	Nucleotide and its derivates	9	42900	53700	45300	9	35600	0.0287634	0.837489	-0.255857
pme1210	L-Methionine	Amino acids	3270000	3190000	2440000	5320000	9190000	5210000	1.20324	2.21573	1.14778
pme1218	2-Picolinic acid	Organic acids	765000	966000	1380000	574000	967000	638000	0.818159	0.700418	-0.513712
pme1228	5-Hydroxy-L-tryptophan	Amino acid derivatives	790000	730000	743000	1730000	1580000	1210000	1.29811	1.99735	0.998086
pme1242	S-(methyl)glutathione	Amino acid derivatives	102000	199000	206000	406000	691000	298000	1.13326	2.75148	1.46021
pme1261	Pantothenol	Alcohols and polyols	73100	95200	64000	70000	60400	55500	0.846534	0.800258	-0.321462
pme1286	S-(5'-Adenosy)-L-homocysteine	Amino acid derivatives	1350000	1010000	883000	1050000	1400000	827000	0.0188709	1.01048	0.0150466
pme1292	Homogentisic acid	Organic acids	119000	99700	190000	201000	333000	194000	1.021	1.78126	0.832896
pme1296	Xanthosine	Nucleotide and its derivates	184000	149000	366000	667000	1010000	456000	1.15828	3.0515	1.60952
pme1313	N'-Formylkynurenine	Amino acid derivatives	145000	143000	182000	464000	300000	328000	1.27569	2.3234	1.21624
pme1346	8-Hydroxyguanosine	Nucleotide and its derivates	163000	141000	322000	463000	620000	440000	1.17777	2.43291	1.28268
pme1363	Nicotinic acid adenine dinucleotide	Nucleotide and its derivates	5460000	4320000	2560000	2880000	4820000	3180000	0.24722	0.881686	-0.181664
pme1368	L-Pipecolic acid	Amino acid derivatives	267000	437000	397000	480000	430000	515000	0.889355	1.29428	0.372147
pme1373	2'-Deoxycytidine-5'-monophosphate	Nucleotide and its derivates	264000	325000	279000	567000	653000	478000	1.29693	1.95622	0.96807
pme1383	Pyridoxine	Vitamins	2500000	3320000	3830000	13100000	11600000	13500000	1.33788	3.95855	1.98497
pme1397	Pelargonidin	Anthocyanins	15000	9	9	2100000	1710000	3170000	1.2221	464.776	8.86039
pme1399	Xanthohumol	Flavanone	48800	39000	47800	40800	40700	37800	0.861401	0.879794	-0.184763
pme1408	L-Glutamine	Amino acids	396000	1170000	1050000	1030000	696000	925000	0.185692	1.01338	0.0191741
pme1417	L-Tryptamine	Tryptamine derivatives	6230000	6610000	7590000	430000	1030000	1230000	1.30069	0.131669	-2.92501
pme1424	Coniferylaldehyde	Hydroxycinnamoyl derivatives	292000	373000	371000	589000	346000	485000	0.876891	1.37066	0.454867
pme1436	p-Coumaric acid	Hydroxycinnamoyl derivatives	4010000	3450000	2890000	6840000	8540000	4610000	1.15189	1.9314	0.949648
pme1450	Melatonin	Tryptamine derivatives	499000	337000	349000	13700	10200	9240	1.35743	0.0279662	-5.16017
pme1473	5'-Deoxy-5'-(methylthio)adenosine	Nucleotide and its derivates	166000	269000	221000	114000	161000	130000	1.10012	0.617378	-0.695774
pme1478	Myricetin	Flavonol	9	9	9	34400	13900	18200	1.35989	2462.96	11.2662
pme1486	Epigallate catechin gallate (EGCG)	Catechin derivatives	700000	1160000	5030000	3860000	233000	426000	0.491875	0.655878	-0.6085
pme1496	Formononetin (4'-O-methyldaidzein)	Isoflavone	5110	19200	2040	7790	1890	2290	0.483194	0.454269	-1.13838
pme1514	Epigallocatechin (EGC)	Catechin derivatives	9	47300	275000	9460000	6460000	5380000	1.02069	66.0857	6.04627
pme1518	Nobiletin	Flavone	399000	235000	212000	305000	229000	216000	0.274268	0.886525	-0.173767
pme1521	Dihydroquercetin (Taxifolin)	Flavonol	15300	16800	17100	67800	88800	54100	1.33694	4.28252	2.09846
pme1535	(+)-Gallocatechin (GC)	Catechin derivatives	39200	52700	135000	107000000	60400000	68100000	1.35376	1037.9	10.0195
pme1539	Isorhamnetin 3-O-neohesperidoside	Flavonol	9	9	9	529000	211000	289000	1.36148	38111.1	15.2179
pme1541	Acacetin	Flavone	971	9	2350	3300	6050	9	0.183082	2.81051	1.49083
pme1550	Tangeretin	Flavone	433000	231000	177000	306000	197000	196000	0.294978	0.831153	-0.266813
pme1551	Myricetin 3-O-rhamnoside (Myricitrin)	Flavonol	69100	74600	70000	71100	28200	46700	0.882233	0.683201	-0.549619
pme1562	Epicatechin gallate (ECG)	Catechin derivatives	107000	197000	1010000	503000	73600	154000	0.340456	0.556012	-0.846812
pme1568	Orobol (5,7,3',4'-tetrahydroxyisoflavone)	Isoflavone	84500	38600	42400	18300	9	9	1.0508	0.110683	-3.1755
pme1580	Eriodictyol	Flavanone	584000	342000	349000	273000	212000	118000	1.07144	0.472941	-1.08027
pme1598	Hesperetin 5-O-glucoside	Flavanone	537000	674000	673000	580000	742000	889000	0.628625	1.17357	0.2309
pme1601	Apigenin 4-O-rhamnoside	Flavone	261000	186000	139000	573000	441000	485000	1.26263	2.55802	1.35503
pme1605	Kaempferol 3-O-robinobioside (Biorobin)	Flavonol	8520000	7810000	7080000	3090000	1700000	2070000	1.31055	0.293037	-1.77084
pme1611	Isohemiphloin	Alkaloids	2500000	2120000	1750000	168000	134000	164000	1.35757	0.0731554	-3.77289
pme1635	Arctiin	Others	14900	7090	15500	3120	8500	17200	0.485055	0.768738	-0.379435
pme1637	Coniferyl alcohol	Hydroxycinnamoyl derivatives	8220	9990	7150	30800	30700	54100	1.31122	4.55836	2.18851
pme1646	Pinoresinol	Hydroxycinnamoyl derivatives	1450000	1200000	776000	609000	219000	443000	1.13091	0.370987	-1.43056
pme1665	Isovitexin 7-O-glucoside (Saponarin)	Others	6440000	5810000	6010000	29400	21400	19500	1.36242	0.00384995	-8.02095
pme1682	trans-2-Hexenal	Others	638000	534000	534000	564000	716000	891000	0.844821	1.27257	0.347742
pme1692	Inosine 5'-monophosphate	Nucleotide and its derivates	116000	114000	98600	89300	212000	72200	0.0405851	1.13664	0.184776
pme1698	Sinapic acid	Hydroxycinnamoyl derivatives	53000	65900	53700	83300	117000	86500	1.21642	1.66165	0.732613
pme1711	3-Hydroxy-3-methyl butyric acid	Organic acids	9	121000	93100	538000	302000	222000	0.763087	4.96009	2.31037
pme1715	L-Saccharopine	Amino acid derivatives	120000	187000	198000	193000	248000	338000	0.93852	1.54257	0.62534
pme1738	3-Carbamyl-1-methylpyridinium (1-Methylnicotinamide)	Pyridine derivatives	901000	1040000	983000	853000	844000	996000	0.717717	0.920999	-0.118729
pme1773	Cyanidin 3-O-rutinoside (Keracyanin)	Anthocyanins	9	9	9	19500000	11500000	11700000	1.36313	1.58148e+06	20.5928
pme1777	Cyanidin 3,5-O-diglucoside (Cyanin)	Anthocyanins	64600	61800	68000	2060000	1400000	2690000	1.35441	31.6358	4.98349
pme1793	Pelargonin	Anthocyanins	9	9	9	2760000	2500000	3770000	1.36334	334444	18.3514
pme1806	Chlorogenic acid methyl ester	Quinate and its derivatives	269000	268000	252000	109000	139000	200000	1.17117	0.567807	-0.816527
pme1814	2,5-dihydroxybenzoic acid (Gentisic acid)	Benzoic acid derivatives	148000	194000	165000	53300	52800	72200	1.3248	0.351677	-1.50768
pme1816	Neochlorogenic acid (5-O-Caffeoylquinic acid)	Quinate and its derivatives	9	9	9	773000	868000	1050000	1.36353	99666.7	16.6048
pme1824	Protocatechuic acid	Catechin derivatives	833000	1110000	1220000	598000	709000	480000	1.18715	0.56497	-0.823754
pme1828	Betaine	Alkaloids	1300000	917000	1330000	874000	1340000	1360000	0.00977138	1.00761	0.0109403
pme1830	Succinic acid	Organic acids	1930000	1960000	2700000	4320000	2040000	4240000	0.844705	1.6085	0.685714
pme1841	1,5-Diaminopentane	Phenolamides	37100	44800	73400	101000	65300	92700	1.00537	1.66774	0.737894
pme1846	D(+)-Glucose	Carbohydrates	1730000	1430000	1530000	2160000	2260000	2830000	1.23651	1.54584	0.628393
pme1852	Creatine	Organic acids	113000	80200	55600	54700	76700	50200	0.695194	0.729904	-0.454222
pme1894	D-Sorbitol	Alcohols and polyols	24300	21400	45500	51100	66300	81500	1.13835	2.18092	1.12494
pme1936	Creatinine	Organic acids	442000	343000	358000	450000	537000	418000	0.949022	1.22922	0.297745
pme1944	D-Mannitol	Alcohols and polyols	105000	134000	152000	175000	221000	186000	1.14998	1.48849	0.573851
pme1949	Riboflavin	Vitamins	28400	44900	66300	43100	52100	52800	0.293369	1.06017	0.0842982
pme1977	Suberic acid	Organic acids	75200	50900	89500	101000	137000	91700	0.993871	1.52922	0.612797
pme1988	L-Alanine	Amino acids	2760000	4470000	4180000	7220000	5630000	9910000	1.14007	1.99474	0.996202
pme2009	L-(+)-Tartaric acid	Organic acids	1600000	1910000	1760000	769000	1030000	994000	1.29397	0.529981	-0.915987
pme2019	DL-Arabinose	Carbohydrates	672000	697000	646000	433000	543000	469000	1.25613	0.717122	-0.47971
pme2024	serotonin	Tryptamine derivatives	22900000	23200000	23400000	5170000	7580000	9860000	1.2964	0.325324	-1.62005
pme2033	L(-)-Malic acid	Organic acids	889000	1150000	1600000	1490000	1570000	1280000	0.661952	1.19264	0.254153
pme2036	Quinic acid	Quinate and its derivatives	63300000	94900000	141000000	91300000	84200000	79200000	0.31548	0.85127	-0.232311
pme2046	3-N-Methyl-L-histidine	Amino acid derivatives	1440000	2250000	2150000	3350000	1640000	3560000	0.694667	1.46404	0.549956
pme2049	2-Hydroxybutanoic acid	Organic acids	134000	185000	103000	139000	127000	130000	0.140014	0.938389	-0.0917426
pme2050	Citric acid	Organic acids	3070000	3950000	6410000	3630000	3710000	6930000	0.132152	1.06255	0.087526
pme2111	L-ascorbate	Vitamins	838000	684000	726000	801000	967000	1430000	0.913865	1.4226	0.508528
pme2122	Histamine	Amino acid derivatives	281000	181000	209000	174000	263000	301000	0.280063	1.09985	0.137308
pme2129	(S)-(-)-2-Hydroxyisocaproic acid	Organic acids	104000	54100	76600	168000	102000	142000	1.04769	1.75543	0.811826
pme2155	Theobromine	Alkaloids	186000	174000	1380000	243000	51800	72100	0.848175	0.210862	-2.24563
pme2167	Orotic acid	Vitamins	2460000	4610000	6910000	3540000	3190000	3860000	0.420602	0.757511	-0.400662
pme2169	Fumaric acid	Organic acids	164000	351000	190000	346000	248000	529000	0.808476	1.59291	0.671663
pme2237	Dulcitol	Alcohols and polyols	40500	24400	33200	36100	44200	32200	0.542857	1.14679	0.1976
pme2241	Citraconic acid	Organic acids	306000	556000	496000	448000	327000	292000	0.620974	0.785714	-0.347923
pme2247	Ellagic acid	Others	108000	99200	93000	158000	188000	149000	1.29753	1.6489	0.721505
pme2253	L-Gulonic-γ-lactone	Carbohydrates	202000	199000	111000	218000	235000	245000	0.893221	1.36328	0.447083
pme2256	D-Arabitol	Alcohols and polyols	267000	137000	217000	185000	313000	186000	0.265139	1.10145	0.139403
pme2266	Biotin	Vitamins	790000	658000	939000	959000	965000	762000	0.586372	1.12526	0.170261
pme2268	Trigonelline	Alkaloids	3060000	3420000	4100000	3920000	3450000	3640000	0.319484	1.04064	0.0574748
pme2278	Guanosine monophosphate	Nucleotide and its derivates	932000	1040000	898000	608000	992000	520000	0.878961	0.738676	-0.436986
pme2289	Vitamin A	Vitamins	45400	38200	45400	54800	63600	54200	1.20757	1.33798	0.420061
pme2292	Putrescine	Phenolamides	13600000	7930000	9570000	7760000	16600000	21300000	0.590565	1.46817	0.554016
pme2366	Phenethylamine	Others	6920000	5610000	7760000	596000	1160000	976000	1.33132	0.134648	-2.89274
pme2380	A-Ketoglutaric acid	Organic acids	4520000	4790000	6040000	6650000	8730000	5210000	0.858567	1.34137	0.423705
pme2427	N-Acetyl-L-tyrosine	Amino acid derivatives	54700	76500	67000	71600	96100	97500	0.983625	1.33804	0.420124
pme2433	Diethanolamine	Others	158000	259000	386000	523000	537000	446000	1.07999	1.87547	0.90725
pme2457	Luteolin 7-O-glucoside (Cynaroside)	Flavone	720000	670000	568000	204000	112000	162000	1.32069	0.244127	-2.0343
pme2478	Protocatechuic aldehyde	Catechin derivatives	67500	81100	64800	59400	48400	47900	1.15901	0.729616	-0.454791
pme2493	Kaempferol 3,7-dirhamnoside (Kaempferitrin)	Flavonol	142000	98600	120000	2440000	1540000	1400000	1.34812	14.9196	3.89913
pme2529	1,5-Anhydro-D-glucitol	Alcohols and polyols	76400	85100	66000	89100	81400	79000	0.690803	1.0967	0.133173
pme2541	α-Hydroxyisobutyric acid	Organic acids	22200	38100	12800	32300	29200	26700	0.550892	1.20657	0.270907
pme2555	Adenosine 5'-monophosphate	Nucleotide and its derivates	915000	976000	667000	691000	1880000	806000	0.379752	1.32017	0.400726
pme2559	N-Acetylaspartate	Amino acid derivatives	204000	279000	254000	227000	228000	332000	0.243225	1.06784	0.094699
pme2569	(5-L-Glutamyl)-L-amino acid	Amino acid derivatives	131000	136000	195000	199000	130000	120000	0.132314	0.971861	-0.0411774
pme2596	4-Pyridoxic acid	Pyridine derivatives	1200000	1020000	1180000	4260000	3180000	2390000	1.29172	2.89118	1.53166
pme2602	O-Phospho-L-serine	Amino acid derivatives	852000	23400	407000	139000	347000	57800	0.194784	0.424049	-1.2377
pme2634	Dl-Norvaline	Amino acids	5980000	5660000	6190000	14400000	22500000	16600000	1.32553	3.00056	1.58523
pme2651	NADP	Others	20300000	19700000	6040000	11700000	19000000	11600000	0.040985	0.918766	-0.12223
pme2661	Vitamin D3	Vitamins	17300	13300	19700	15200	12000	13800	0.808127	0.815109	-0.294934
pme2670	4-Hydroxybenzaldehyde	Benzoic acid derivatives	1530000	1830000	1920000	6470000	4200000	3980000	1.29025	2.77462	1.47229
pme2693	N-Acetylputrescine	Phenolamides	619000	275000	308000	965000	1230000	2360000	1.19311	3.78952	1.92201
pme2698	Phe-Phe	Amino acid derivatives	246000	228000	279000	371000	432000	312000	1.18521	1.48074	0.566322
pme2702	4-Acetamidobutyric acid	Organic acids	532000	541000	592000	461000	473000	449000	1.26887	0.830631	-0.267721
pme2706	2,3-Dihydroxybenzoic acid	Organic acids	915000	1130000	1220000	558000	689000	517000	1.2675	0.540276	-0.888232
pme2720	Indole-3-carboxaldehyde	Indole derivatives	34100	54100	51900	45400	34300	26900	0.748465	0.760885	-0.39425
pme2735	S-(5'-Adenosyl)-L-methionine	Amino acid derivatives	6130000	5850000	3940000	1700000	4680000	4950000	0.668239	0.711683	-0.490692
pme2755	N-Acetyl-D-glucosamine	Carbohydrates	4780000	3430000	4050000	3250000	5910000	6560000	0.561369	1.28222	0.358642
pme2758	4-Hydroxy-L-glutamic acid	Amino acid derivatives	95900	67800	62000	99000	79400	105000	0.821884	1.25565	0.328433
pme2765	1,7-Dimethylxanthine	Nucleotide and its derivates	154000	60500	46700	42600	84400	44800	0.488988	0.657734	-0.604425
pme2786	N-Acetyl-5-hydroxytryptamine	Tryptamine derivatives	326000	289000	254000	678000	1230000	353000	1.02887	2.60184	1.37953
pme2798	7-Methylxanthine	Nucleotide and its derivates	43700	56200	60800	64400	56200	128000	0.770333	1.54698	0.629456
pme2819	All-trans-13,14-dihydroretinol	Vitamins	33800	24200	29000	50800	35400	38400	1.05225	1.43218	0.518217
pme2827	Palmitaldehyde	Lipids_Fatty acids	7540000	4110000	5660000	3740000	5150000	4180000	0.740725	0.755055	-0.405347
pme2830	O-Phosphorylethanolamine	Others	113000	136000	250000	405000	497000	274000	1.13377	2.35671	1.23678
pme2846	Nicotinamide-N-oxide	Vitamins	45700	49100	70800	51900	45800	59700	0.16994	0.950483	-0.0732671
pme2884	Guanidinoethyl sulfonate	Organic acids	144000	96200	96900	106000	156000	91200	0.134657	1.04776	0.0673087
pme2890	L-Homocystine	Amino acids	402000	526000	453000	73400	299000	595000	0.640491	0.700507	-0.513529
pme2898	Dihydromyricetin	Flavonol	3040000	1970000	2060000	1250000	1440000	601000	1.08858	0.465488	-1.10318
pme2901	1-O-Caffeoyl quinic acid	Quinate and its derivatives	9	9	13300000	785000	941000	1070000	0.792717	0.210225	-2.24999
pme2903	4-Hydroxybenzoic acid	Organic acids	1070000	1020000	1630000	1490000	1330000	1200000	0.387474	1.08065	0.111893
pme2914	3-Hydroxy-3-methylpentane-1,5-dioic acid	Amino acid derivatives	923000	1320000	1890000	2140000	2930000	2490000	1.11265	1.82918	0.871197
pme2950	Hesperetin 7-rutinoside (Hesperidin)	Flavanone	414000	401000	483000	9	9	9	1.36364	2.08012e-05	-15.553
pme2960	Naringenin chalcone	Flavanone	1840000	1110000	706000	2430000	1490000	817000	0.376005	1.29568	0.373708
pme2963	Aromadedrin (Dihydrokaempferol)	Flavonol	22500	22200	20700	187000	201000	123000	1.34871	7.81346	2.96596
pme2979	Pinocembrin (Dihydrochrysin)	Flavanone	13100	7200	2770	26800	21900	31900	1.14284	3.49371	1.80476
pme3007	Uridine 5’-diphosphate	Nucleotide and its derivates	91700	69500	55800	86600	67700	39600	0.342668	0.893548	-0.162382
pme3011	γ-aminobutyric acid	Organic acids	1070000	1810000	1740000	2470000	2310000	4680000	1.05373	2.04762	1.03395
pme3017	2-Aminoisobutyric acid	Amino acid derivatives	9000000	10700000	11500000	14900000	12500000	17300000	1.13003	1.43269	0.518729
pme3030	N-Acetylcysteine	Amino acid derivatives	188000	90700	77600	193000	168000	108000	0.613575	1.31631	0.396495
pme3033	N,N-Dimethylglycine	Amino acid derivatives	956000	1300000	1520000	1900000	1750000	3200000	1.0571	1.81409	0.859245
pme3034	ethylmalonate	Organic acids	38300	35000	37600	62500	51100	48400	1.24585	1.46078	0.546734
pme3038	5-oxoproline	Amino acid derivatives	9	9	9	2880000	7300000	2470000	1.36225	468519	18.8377
pme3069	Taurocholic acid	Organic acids	6860000	6340000	5990000	6660000	6100000	5910000	0.33796	0.972903	-0.0396328
pme3083	2-(Formylamino)benzoic acid	Organic acids	413000	309000	297000	862000	1030000	600000	1.25473	2.44553	1.29015
pme3096	Aminomalonic acid	Organic acids	1070000	1250000	1570000	2430000	1270000	2480000	0.890919	1.58869	0.667837
pme3100	Phytanic acid	Lipids_Fatty acids	165000	224000	191000	183000	253000	233000	0.649946	1.15345	0.205953
pme3104	1-Methyladenine	Nucleotide and its derivates	165000	140000	143000	286000	447000	380000	1.30388	2.48438	1.31288
pme3129	Quercetin 4'-O-glucoside (Spiraeoside)	Flavonol	500000	440000	533000	403000	593000	734000	0.469235	1.17447	0.232015
pme3143	6-Hydroxy-4-methylcoumarin	Coumarins	376000	261000	107000	58600	41600	9	0.817948	0.13469	-2.89229
pme3146	Ureidoisobutyric acid	Organic acids	21400	23900	24200	27000	12800	21100	0.509937	0.876259	-0.190571
pme3148	L-Palmitoylcarnitine	Others	59100	31500	21100	40900	24800	18400	0.422225	0.75291	-0.409451
pme3151	Deoxyribose 5-phosphate	Nucleotide and its derivates	16500	13800	28300	43500	64000	40300	1.19888	2.52218	1.33467
pme3154	(Rs)-Mevalonic acid	Organic acids	346000	617000	751000	909000	1350000	534000	0.752918	1.62952	0.704448
pme3160	D-Glucose 6-phosphate	Carbohydrates	23800000	22100000	28000000	24500000	40000000	18600000	0.210292	1.12449	0.169274
pme3174	Cytidine 5'-monophosphate (Cytidylic acid)	Nucleotide and its derivates	444000	409000	631000	504000	967000	406000	0.410197	1.26482	0.338938
pme3179	CYS-GLY	Amino acid derivatives	607000	913000	758000	1340000	1610000	1080000	1.182	1.7691	0.823012
pme3184	2'-Deoxyadenosine-5'-monophosphate	Nucleotide and its derivates	901000	619000	515000	697000	829000	764000	0.529926	1.12531	0.170319
pme3188	Uridine 5'-monophosphate	Nucleotide and its derivates	1110000	934000	1640000	1860000	4760000	755000	0.521804	2.0019	1.00137
pme3194	N-acetylglycine	Amino acid derivatives	2330000	1600000	2650000	1450000	2450000	2800000	0.00921551	1.01824	0.0260735
pme3198	2,4-Dihydroxybenzoic acid	Benzoic acid derivatives	242000	9	614000	148000	269000	260000	0.525892	0.79088	-0.33847
pme3200	1-methylguanidine	Nucleotide and its derivates	147000	290000	304000	270000	330000	310000	0.628537	1.22807	0.296393
pme3207	trans,trans-Muconic acid	Organic acids	2040000	1700000	3250000	1010000	1030000	1460000	1.12984	0.500715	-0.997938
pme3210	Genistein 7-O-Glucoside (Genistin)	Isoflavone	271000	232000	227000	749000	392000	309000	1.02312	1.9863	0.990085
pme3211	Quercetin 3-O-glucoside (Isotrifoliin)	Flavonol	340000	699000	531000	392000	556000	742000	0.199208	1.07643	0.106259
pme3227	Vitexin 2''-O-beta-L-rhamnoside	Flavone C-glycosides	21400000	21200000	21700000	592000	480000	417000	1.36186	0.0231571	-5.4324
pme3246	Coniferin	Hydroxycinnamoyl derivatives	480000	995000	987000	2930000	2000000	2270000	1.22725	2.92445	1.54817
pme3267	Kaempferol 3-O-galactoside (Trifolin)	Flavonol	346000	312000	239000	93100	56600	66900	1.32204	0.241472	-2.05007
pme3276	2'-Hydroxygenistein	Isoflavone	291000	120000	127000	54300	18800	9840	1.18735	0.154164	-2.69747
pme3282	Afzelechin (3,5,7,4'-Tetrahydroxyflavan)	Flavanone	392000	198000	200000	225000	412000	145000	0.0788516	0.989873	-0.014684
pme3292	Prunetin	Isoflavone	9	9	9	3250	5830	2090	1.35758	413.704	8.69245
pme3296	Kaempferol 3-O-rhamnoside (Kaempferin)	Flavonol	2010000	2180000	1680000	13300	9	9	1.22518	0.00226882	-8.78384
pme3300	Tricetin	Flavone	9	9	9	2510000	311000	819000	1.35534	134815	17.0406
pme3309	2-Methylglutaric acid	Organic acids	372000	322000	396000	509000	456000	487000	1.2285	1.33211	0.413713
pme3313	D-Fructose 6-phosphate	Carbohydrates	3670000	4920000	4600000	6560000	7330000	2650000	0.287033	1.25398	0.326515
pme3336	N6-Succinyl Adenosine	Nucleotide and its derivates	907000	1040000	1530000	1750000	3360000	1900000	1.09024	2.01611	1.01157
pme3346	5-hydroxyhexanoic acid	Organic acids	1330000	2460000	1440000	2140000	2240000	1360000	0.28989	1.09751	0.13424
pme3382	N-Acetylthreonine	Amino acid derivatives	459000	490000	366000	388000	495000	485000	0.241166	1.0403	0.0570054
pme3388	H-HomoArg-OH	Amino acid derivatives	552000	793000	1020000	930000	723000	1120000	0.497856	1.17252	0.229607
pme3392	Pelargonidin 3-O-beta-D-glucoside（Callistephin chloride)	Anthocyanins	9	9	796000	1420000	718000	1060000	0.976581	4.0175	2.0063
pme3396	Fustin	Flavonol	9	10300	16000	4980000	3310000	7460000	1.17692	598.654	9.22558
pme3401	Syringetin	Flavonol	6710	9	9	9	9	9	0.606688	0.00401308	-7.96107
pme3416	Esculetin (6,7-dihydroxycoumarin)	Coumarins	47700	70900	123000	310000	226000	361000	1.24121	3.71275	1.89249
pme3425	6-Methoxy-7,8-DihydroxyCoumarin	Coumarins	3460000	2700000	3700000	17000000	26400000	26900000	1.34234	7.12982	2.83387
pme3428	Esculin (6,7-Dihydroxycoumarin-6-glucoside)	Coumarins	4720000	4060000	3710000	1430000	1540000	1350000	1.34738	0.345877	-1.53167
pme3442	Quercetin 7-O-β-D-Glucuronide	Flavonol	83000	113000	83600	14000	45100	15900	1.20152	0.26824	-1.8984
pme3443	Sinapinaldehyde	Hydroxycinnamoyl derivatives	23100	23300	34900	21500	25500	23100	0.563767	0.862239	-0.213841
pme3461	Homoeriodictyol	Flavanone	7400	4520	9	9	9	9	0.960608	0.00226339	-8.7873
pme3469	Kaempferol-3-O-robinoside-7-O-rhamnoside (Robinin)	Flavonol	2980000	1560000	1050000	9	327000	9	1.05277	0.0585005	-4.09541
pme3473	Butin	Flavone	767000	477000	304000	1150000	697000	397000	0.540367	1.44961	0.535667
pme3478	Pantetheine	Vitamins	482000	668000	707000	559000	528000	409000	0.776321	0.8056	-0.311864
pme3484	Myricetin 3-O-galactoside	Flavonol	5660	8520	49600	4670000	3670000	7200000	1.32644	243.65	7.92867
pme3502	Formononetin 7-O-glucoside (Ononin)	Isoflavone	3770000	2090000	2010000	463000	855000	380000	1.25883	0.215756	-2.21253
pme3511	Orotidine	Others	94500	87800	142000	51800	58800	99100	0.921637	0.646623	-0.629002
pme3514	Morin	Flavonol	72000	57600	41500	166000	83700	132000	1.14006	2.23086	1.1576
pme3564	Daphnetin	Coumarins	9	446000	222000	9	9	9	0.965889	4.04186e-05	-14.5946
pme3576	Anthranilic acid	Benzoic acid derivatives	1180000	886000	898000	787000	524000	369000	1.07337	0.566802	-0.819084
pme3609	Cyanidin	Anthocyanins	9	79800	30200	9	9	9	0.964331	0.000245434	-11.9924
pme3705	D-glucoronic acid	Carbohydrates	706000	637000	614000	936000	980000	1290000	1.24484	1.63822	0.712131
pme3719	D-Xylonic acid	Organic acids	2560000	2630000	2460000	2870000	2800000	4270000	0.898363	1.29935	0.377786
pme3732	Cytidine	Nucleotide and its derivates	519000	477000	580000	473000	562000	861000	0.522956	1.20305	0.266691
pme3827	3,4-Dihydroxy-DL-phenylalanine	Amino acid derivatives	1990000	1920000	1830000	4020000	4900000	3540000	1.32341	2.17073	1.11818
pme3835	Guanosine 3',5'-cyclic monophosphate	Nucleotide and its derivates	89800	137000	311000	751000	1440000	227000	0.994732	4.4961	2.16867
pme3961	Deoxyadenosine	Nucleotide and its derivates	924000	463000	596000	388000	666000	1270000	0.145982	1.17196	0.228925
pme3967	2-(dimethylamino)guanosine	Nucleotide and its derivates	1240000	963000	1790000	6870000	10400000	12500000	1.32288	7.45555	2.89831
pme3970	β-Pseudouridine	Nucleotide and its derivates	9	9	78600	9	58500	73200	0.443473	1.6753	0.744422
pme3983	Hypoxanthine-9-β-D-arabinofuranoside	Nucleotide and its derivates	550000	1080000	784000	332000	1290000	876000	0.10349	1.0348	0.0493478

## Sheet: VIP>1 and VIP<-1
Index	Compounds	Class	RG1	RG2	RG3	PL1	PL2	PL3	VIP*	Fold_Change	Log2FC
pme1773	Cyanidin 3-O-rutinoside (Keracyanin)	Anthocyanins	9	9	9	19500000	11500000	11700000	1.36313	1.58148e+06	20.5928
pmb0675	C-pentosyl-apigenin O-p-coumaroylhexoside	Flavone C-glycosides	9	9	9	4880000	18500000	819000	1.35161	896259	19.7736
pme3038	5-oxoproline	Amino acid derivatives	9	9	9	2880000	7300000	2470000	1.36225	468519	18.8377
pme1793	Pelargonin	Anthocyanins	9	9	9	2760000	2500000	3770000	1.36334	334444	18.3514
pmb0837	Procyanidin A3	Proanthocyanidins	9	9	9	3160000	1610000	2300000	1.36276	261852	17.9984
pmb3074	3-O-p-Coumaroyl quinic acid	Quinate and its derivatives	9	9	9	1450000	1170000	1030000	1.36344	135185	17.0446
pme3300	Tricetin	Flavone	9	9	9	2510000	311000	819000	1.35534	134815	17.0406
pme1816	Neochlorogenic acid (5-O-Caffeoylquinic acid)	Quinate and its derivatives	9	9	9	773000	868000	1050000	1.36353	99666.7	16.6048
pmb0749	O-Feruloyl quinic acid	Quinate and its derivatives	9	9	9	173000	546000	1510000	1.35514	82555.6	16.3331
pme1539	Isorhamnetin 3-O-neohesperidoside	Flavonol	9	9	9	529000	211000	289000	1.36148	38111.1	15.2179
pmb3055	p-Coumaroyl quinic acid O-glucuronic acid	Quinate and its derivatives	9	9	9	187000	254000	557000	1.36102	36963	15.1738
pmb0769	N-hexosyl-p-coumaroyl serotonin	Tryptamine derivatives	9	9	9	324000	360000	253000	1.36351	34703.7	15.0828
pmb0325	N-Feruloyl spermidine	Phenolamides	9	9	9	200000	251000	370000	1.36288	30407.4	14.8921
pmb0733	Tricin 5-O-rutinoside	Flavone	9	9	9	297000	178000	257000	1.36282	27111.1	14.7266
pma1590	Peonidin O-hexoside	Anthocyanins	9	9	9	200000	185000	271000	1.36323	24296.3	14.5684
pmb0064	DIMBOA glucoside	Others	9	9	9	40100	65100	180000	1.35725	10563	13.3667
pmb0618	8-C-hexosyl-hesperetin O-hexoside	Flavone C-glycosides	9	9	9	41800	34500	33700	1.36342	4074.07	11.9923
pme1478	Myricetin	Flavonol	9	9	9	34400	13900	18200	1.35989	2462.96	11.2662
pme1535	(+)-Gallocatechin (GC)	Catechin derivatives	39200	52700	135000	107000000	60400000	68100000	1.35376	1037.9	10.0195
pmb3094	Esculetin O-quinacyl esculetin O-quinic acid	Coumarins	9	9	9	4040	7490	10300	1.3593	808.519	9.65914
pme3396	Fustin	Flavonol	9	10300	16000	4980000	3310000	7460000	1.17692	598.654	9.22558
pma6586	Tricin O-glycerylhexoside	Flavone	9	9	167000	34800000	23500000	25400000	1.1867	501.144	8.96908
pme1397	Pelargonidin	Anthocyanins	15000	9	9	2100000	1710000	3170000	1.2221	464.776	8.86039
pme3292	Prunetin	Isoflavone	9	9	9	3250	5830	2090	1.35758	413.704	8.69245
pme3484	Myricetin 3-O-galactoside	Flavonol	5660	8520	49600	4670000	3670000	7200000	1.32644	243.65	7.92867
pma6460	5-O-p-Coumaroylquinic acid	Quinate and its derivatives	9	9	42400	2150000	4010000	3420000	1.18364	225.848	7.81921
pme0434	Procyanidin B2	Proanthocyanidins	145000	170000	102000	27300000	17500000	15900000	1.358	145.564	7.18551
pme0436	Procyanidin B3	Proanthocyanidins	333000	364000	315000	41000000	43600000	41600000	1.36353	124.704	6.96236
pmb2947	Catechin-catechin-catechin	Catechin derivatives	33000	31100	30700	3750000	1880000	1950000	1.35575	79.9578	6.32117
pme0450	L-Epicatechin	Catechin derivatives	449000	496000	696000	62800000	30900000	35300000	1.35342	78.6106	6.29665
pme1514	Epigallocatechin (EGC)	Catechin derivatives	9	47300	275000	9460000	6460000	5380000	1.02069	66.0857	6.04627
pmb0673	Apigenin 6-C-pentoside	Flavone C-glycosides	342000	297000	245000	20700000	18800000	15000000	1.36093	61.6516	5.94607
pmb3056	Homovanilloyl quinic acid	Quinate and its derivatives	384000	227000	209000	8130000	15000000	22500000	1.34358	55.6463	5.79821
pme0205	Catechin	Catechin derivatives	19100	25500	25300	1720000	1080000	1060000	1.35728	55.2217	5.78716
pmb3075	3-O-p-Coumaroyl shikimic acid	Quinate and its derivatives	151000	117000	129000	5110000	7430000	6520000	1.36103	48.0101	5.58527
pmb0711	Quercetin 7-O-rutinoside	Flavonol	914000	1060000	786000	51800000	29700000	41100000	1.3567	44.4203	5.47315
pma6218	O-methylnaringenin C-pentoside	Flavone C-glycosides	107000	73300	73500	4930000	2810000	2750000	1.35304	41.3318	5.36918
pmb3061	5-O-p-coumaroyl quinic acid O-hexoside	Quinate and its derivatives	150000	91300	105000	2710000	5860000	3260000	1.34845	34.1611	5.09428
pmb0496	N-Feruloyl agmatine	Phenolamides	9	9	150000	1880000	1410000	1550000	1.09785	32.2628	5.0118
pme1777	Cyanidin 3,5-O-diglucoside (Cyanin)	Anthocyanins	64600	61800	68000	2060000	1400000	2690000	1.35441	31.6358	4.98349
pmb3054	O-p-coumaroyl-O-salicyloyl quinic acid	Quinate and its derivatives	94700	98500	54500	1660000	2730000	1710000	1.34871	24.6266	4.62214
pmb0752	3-O-Feruloyl quinic acid	Quinate and its derivatives	824000	739000	759000	8510000	15000000	26500000	1.3317	21.5375	4.42878
pme0197	Quercetin 3-O-rutinoside (Rutin)	Flavonol	1320000	1380000	1350000	25700000	18300000	26400000	1.35825	17.3827	4.11958
pme2493	Kaempferol 3,7-dirhamnoside (Kaempferitrin)	Flavonol	142000	98600	120000	2440000	1540000	1400000	1.34812	14.9196	3.89913
pmb2978	Apigenin O-hexosyl-O-pentoside	Flavone	256000	270000	192000	2570000	2300000	1990000	1.35509	9.55432	3.25615
pme0543	Indole-5-carboxylic acid	Indole derivatives	9	9	22900	75200	64200	52100	1.04279	8.35588	3.06279
pmb0580	Chrysin 5-O-glucoside (Toringin)	Flavone	111000	101000	84900	745000	599000	1040000	1.34314	8.02964	3.00534
pme2963	Aromadedrin (Dihydrokaempferol)	Flavonol	22500	22200	20700	187000	201000	123000	1.34871	7.81346	2.96596
pma6199	Chrysin O-hexoside	Flavone	110000	122000	102000	772000	607000	1190000	1.3354	7.69162	2.94329
pme3967	2-(dimethylamino)guanosine	Nucleotide and its derivates	1240000	963000	1790000	6870000	10400000	12500000	1.32288	7.45555	2.89831
pme3425	6-Methoxy-7,8-DihydroxyCoumarin	Coumarins	3460000	2700000	3700000	17000000	26400000	26900000	1.34234	7.12982	2.83387
pmb0426	5-Methoxy-N,N-dimethyltryptamine	Tryptamine derivatives	9	9	301000	568000	486000	884000	1.00804	6.43815	2.68665
pmb2561	N-Acetylmethionine	Amino acid derivatives	29300	37600	39200	235000	306000	82000	1.21955	5.87182	2.55381
pme0233	Kynurenic acid	Organic acids	2260000	2800000	2750000	23600000	12800000	8670000	1.28253	5.77081	2.52877
pmb3093	6,7-dihydroxycoumarin 7-O-quinic acid	Coumarins	173000	161000	167000	650000	818000	940000	1.35089	4.80639	2.26495
pmb2684	Cyclic AMP	Nucleotide and its derivates	63500	84300	166000	578000	775000	150000	1.06308	4.78967	2.25993
pme1637	Coniferyl alcohol	Hydroxycinnamoyl derivatives	8220	9990	7150	30800	30700	54100	1.31122	4.55836	2.18851
pme0050	L-Tryptophan	Amino acids	5720000	7200000	6040000	26700000	39700000	17800000	1.29487	4.44093	2.15086
pmb2554	5-O-Feruloyl quinic acid glucoside	Quinate and its derivatives	19400	16400	14800	31700	116000	76300	1.18737	4.42688	2.14629
pmb0302	2-Aminoethylphosphonate	Others	291000	180000	246000	1240000	1000000	910000	1.33016	4.39331	2.13531
pme1521	Dihydroquercetin (Taxifolin)	Flavonol	15300	16800	17100	67800	88800	54100	1.33694	4.28252	2.09846
pme0263	5-Methyluridine	Nucleotide and its derivates	43600	34100	33500	185000	161000	114000	1.32722	4.13669	2.04848
pme1383	Pyridoxine	Vitamins	2500000	3320000	3830000	13100000	11600000	13500000	1.33788	3.95855	1.98497
pme2693	N-Acetylputrescine	Phenolamides	619000	275000	308000	965000	1230000	2360000	1.19311	3.78952	1.92201
pmb0764	4-Methyl-5-thiazoleethanol	Others	1020000	288000	184000	2190000	2060000	1350000	1.13044	3.75335	1.90818
pme3416	Esculetin (6,7-dihydroxycoumarin)	Coumarins	47700	70900	123000	310000	226000	361000	1.24121	3.71275	1.89249
pme2979	Pinocembrin (Dihydrochrysin)	Flavanone	13100	7200	2770	26800	21900	31900	1.14284	3.49371	1.80476
pmb0501	Agmatine	Phenolamides	713000	290000	263000	1070000	1260000	2010000	1.18774	3.42812	1.77742
pme0004	L-Homocitrulline	Amino acids	150000	161000	141000	541000	465000	488000	1.35668	3.30531	1.72479
pmb3064	3-O-p-coumaroyl quinic acid O-hexoside	Quinate and its derivatives	1630000	893000	1070000	1770000	6140000	3390000	1.09066	3.145	1.65306
pmb3028	Tricin O-sinapic acid	Flavone	98400	88500	103000	282000	242000	370000	1.32557	3.08382	1.62472
pma2681	Xanthurenic acid	Organic acids	104000	135000	119000	379000	340000	377000	1.34815	3.06145	1.61422
pme1296	Xanthosine	Nucleotide and its derivates	184000	149000	366000	667000	1010000	456000	1.15828	3.0515	1.60952
pme0039	L-Valine	Amino acids	4330000	4310000	4720000	11000000	17800000	11900000	1.31583	3.04641	1.60711
pmb3000	Chrysoeriol O-acetylhexoside	Flavone	20700	24700	24800	33700	73000	106000	1.1293	3.02991	1.59928
pme2634	Dl-Norvaline	Amino acids	5980000	5660000	6190000	14400000	22500000	16600000	1.32553	3.00056	1.58523
pme3246	Coniferin	Hydroxycinnamoyl derivatives	480000	995000	987000	2930000	2000000	2270000	1.22725	2.92445	1.54817
pme2596	4-Pyridoxic acid	Pyridine derivatives	1200000	1020000	1180000	4260000	3180000	2390000	1.29172	2.89118	1.53166
pma6599	6-Hydroxymethylherniarin	Hydroxycinnamoyl derivatives	361000	349000	335000	779000	895000	1240000	1.31433	2.78852	1.4795
pme2670	4-Hydroxybenzaldehyde	Benzoic acid derivatives	1530000	1830000	1920000	6470000	4200000	3980000	1.29025	2.77462	1.47229
pmb2657	Argininosuccinate	Organic acids	655000	795000	516000	2750000	1360000	1310000	1.18718	2.75687	1.46303
pme1242	S-(methyl)glutathione	Amino acid derivatives	102000	199000	206000	406000	691000	298000	1.13326	2.75148	1.46021
pmb3088	Trehalose 6-phosphate	Carbohydrates	68900	50900	63200	195000	198000	98300	1.20949	2.6847	1.42476
pmb0782	Piperidine	Alkaloids	1790000	1610000	1560000	3760000	5660000	3850000	1.31328	2.6754	1.41976
pma3649	5-Aminolevulinate	Organic acids	1900000	1700000	1530000	4450000	5300000	3830000	1.32991	2.64717	1.40445
pme0274	6-Aminocaproic acid	Organic acids	438000	351000	360000	931000	1280000	830000	1.30628	2.64665	1.40417
pme2786	N-Acetyl-5-hydroxytryptamine	Tryptamine derivatives	326000	289000	254000	678000	1230000	353000	1.02887	2.60184	1.37953
pme1601	Apigenin 4-O-rhamnoside	Flavone	261000	186000	139000	573000	441000	485000	1.26263	2.55802	1.35503
pme3151	Deoxyribose 5-phosphate	Nucleotide and its derivates	16500	13800	28300	43500	64000	40300	1.19888	2.52218	1.33467
pmb1754	O-Phosphocholine	Cholines	3800000	6320000	13500000	20800000	22800000	15200000	1.0889	2.48942	1.31581
pme3104	1-Methyladenine	Nucleotide and its derivates	165000	140000	143000	286000	447000	380000	1.30388	2.48438	1.31288
pme3083	2-(Formylamino)benzoic acid	Organic acids	413000	309000	297000	862000	1030000	600000	1.25473	2.44553	1.29015
pme1346	8-Hydroxyguanosine	Nucleotide and its derivates	163000	141000	322000	463000	620000	440000	1.17777	2.43291	1.28268
pme0174	N-Propionylglycine	Amino acid derivatives	668000	588000	555000	1370000	1800000	1220000	1.3115	2.42408	1.27743
pmb2873	3-(2-Naphthyl)-D-alanine	Amino acid derivatives	221000	236000	232000	576000	544000	549000	1.36085	2.42235	1.27641
pmb2979	Hesperetin O-malonylhexoside	Flavanone	113000	74800	90200	130000	310000	229000	1.13387	2.40647	1.26692
pme0199	Quercetin	Flavonol	88900	57800	51000	232000	91400	145000	1.07591	2.36925	1.24443
pme2830	O-Phosphorylethanolamine	Others	113000	136000	250000	405000	497000	274000	1.13377	2.35671	1.23678
pme0030	L-(-)-Tyrosine	Amino acids	4800000	4040000	3880000	11000000	9740000	8850000	1.33354	2.32626	1.21801
pme1313	N'-Formylkynurenine	Amino acid derivatives	145000	143000	182000	464000	300000	328000	1.27569	2.3234	1.21624
pme0037	L-Histidine	Amino acids	324000	549000	492000	760000	1730000	678000	1.03335	2.32088	1.21467
pme0020	L-Phenylalanine	Amino acids	449000	529000	358000	1010000	1200000	824000	1.27596	2.27096	1.1833
pme3514	Morin	Flavonol	72000	57600	41500	166000	83700	132000	1.14006	2.23086	1.1576
pme1210	L-Methionine	Amino acids	3270000	3190000	2440000	5320000	9190000	5210000	1.20324	2.21573	1.14778
pme1894	D-Sorbitol	Alcohols and polyols	24300	21400	45500	51100	66300	81500	1.13835	2.18092	1.12494
pme3827	3,4-Dihydroxy-DL-phenylalanine	Amino acid derivatives	1990000	1920000	1830000	4020000	4900000	3540000	1.32341	2.17073	1.11818
pme0534	Gluconic acid	Carbohydrates	1270000	1420000	1650000	2610000	2540000	3950000	1.24345	2.09677	1.06817
pmb0818	Methoxyindoleacetic acid	Indole derivatives	5420000	5560000	4930000	10800000	15000000	7360000	1.17168	2.08422	1.05951
pme3011	γ-aminobutyric acid	Organic acids	1070000	1810000	1740000	2470000	2310000	4680000	1.05373	2.04762	1.03395
pmb2867	Kynurenic acid O-hexside	Organic acids	1580000	1350000	1310000	2190000	3260000	3150000	1.26781	2.0283	1.02027
pme3336	N6-Succinyl Adenosine	Nucleotide and its derivates	907000	1040000	1530000	1750000	3360000	1900000	1.09024	2.01611	1.01157
pmb1626	MGMG (18:2) isomer1	Lipids_Glycerolipids	794000	545000	635000	393000	356000	233000	1.19578	0.497467	-1.00733
pmb2221	4-Hydroxysphinganine	Lipids_Fatty acids	52900000	45800000	39700000	20600000	30300000	15000000	1.18326	0.476156	-1.07049
pme1580	Eriodictyol	Flavanone	584000	342000	349000	273000	212000	118000	1.07144	0.472941	-1.08027
pmb2222	Phytocassane C	Terpenoids	3880000	3360000	2920000	1530000	2230000	1020000	1.16422	0.470472	-1.08782
pme2898	Dihydromyricetin	Flavonol	3040000	1970000	2060000	1250000	1440000	601000	1.08858	0.465488	-1.10318
pmb0859	LysoPC 18:1 (2n isomer)	Lipids_Glycerophospholipids	6190000	5870000	6270000	3370000	2620000	2520000	1.32703	0.464266	-1.10698
pmb2388	LysoPC 18:0 (2n isomer)	Lipids_Glycerophospholipids	18300000	16500000	17100000	9540000	7250000	7110000	1.32272	0.460501	-1.11872
pme0085	Rosmarinic acid	Organic acids	72500	63900	152000	53600	44900	33500	1.0468	0.457698	-1.12753
pmb0296	MAG (18:1) isomer2	Lipids_Glycerolipids	2490000	1920000	1930000	1080000	930000	824000	1.30983	0.447003	-1.16164
pme0275	4-Oxopentanoate	Organic acids	23400	39900	42400	20200	13200	13700	1.17998	0.445601	-1.16618
pme0264	Thymidine	Nucleotide and its derivates	127000	120000	130000	58000	52700	56400	1.35874	0.443236	-1.17385
pmb0873	LysoPC 18:2 (2n isomer)	Lipids_Glycerophospholipids	3310000	2920000	3250000	1570000	1560000	954000	1.2689	0.430802	-1.2149
pmb0865	LysoPC 18:3 (2n isomer)	Lipids_Glycerophospholipids	3750000	3620000	4540000	1640000	1870000	1360000	1.31956	0.4089	-1.29018
pmb0848	LysoPC 16:1 (2n isomer)	Lipids_Glycerophospholipids	9610000	9260000	9980000	3960000	3810000	3960000	1.3619	0.406586	-1.29837
pmc0960	LysoPC 20:4	Lipids_Glycerophospholipids	37400000	33300000	32900000	16200000	11600000	10900000	1.3208	0.373552	-1.42062
pme1646	Pinoresinol	Hydroxycinnamoyl derivatives	1450000	1200000	776000	609000	219000	443000	1.13091	0.370987	-1.43056
pmb0863	LysoPC 16:2 (2n isomer)	Lipids_Glycerophospholipids	524000	498000	649000	198000	253000	164000	1.30635	0.368043	-1.44205
pmb0952	Thiamine	Vitamins	363000	185000	150000	51000	62200	142000	1.06653	0.365616	-1.4516
pmc0304	Succinyladenosine	Nucleotide and its derivates	1040000	994000	1590000	335000	653000	318000	1.20591	0.360375	-1.47243
pme1814	2,5-dihydroxybenzoic acid (Gentisic acid)	Benzoic acid derivatives	148000	194000	165000	53300	52800	72200	1.3248	0.351677	-1.50768
pme3428	Esculin (6,7-Dihydroxycoumarin-6-glucoside)	Coumarins	4720000	4060000	3710000	1430000	1540000	1350000	1.34738	0.345877	-1.53167
pmb0774	N-hydroxy tryptamine	Tryptamine derivatives	17700000	16900000	19900000	4120000	6030000	8300000	1.27776	0.338532	-1.56264
pmb2987	Acacetin O-acetyl hexoside	Flavone	564000	734000	642000	260000	207000	179000	1.32691	0.33299	-1.58645
pmb0468	N-formylmethionine	Amino acid derivatives	31800000	31600000	33100000	7410000	10500000	13700000	1.30135	0.327565	-1.61015
pme2024	serotonin	Tryptamine derivatives	22900000	23200000	23400000	5170000	7580000	9860000	1.2964	0.325324	-1.62005
pme1109	Guanine	Nucleotide and its derivates	20100000	7640000	8270000	4910000	4010000	2190000	1.11641	0.308525	-1.69654
pme0250	Azelaic Acid	Organic acids	2980000	2850000	2770000	834000	890000	806000	1.36084	0.294186	-1.7652
pme1605	Kaempferol 3-O-robinobioside (Biorobin)	Flavonol	8520000	7810000	7080000	3090000	1700000	2070000	1.31055	0.293037	-1.77084
pmb2586	Gallocatechin-catechin	Catechin derivatives	1370000	1200000	1230000	492000	287000	330000	1.31979	0.291842	-1.77674
pmc0066	2'-Deoxyinosine-5'-monophosphate	Nucleotide and its derivates	13900000	13100000	12000000	2550000	3370000	5050000	1.30175	0.281282	-1.82991
pme0183	2-Hydroxy-6-aminopurine	Nucleotide and its derivates	5830000	2140000	2420000	1020000	889000	951000	1.20051	0.275265	-1.86111
pme0422	3-Hydroxy-4-methoxycinnamic acid	Hydroxycinnamoyl derivatives	1270000	1240000	1140000	330000	203000	455000	1.28976	0.270685	-1.88531
pme0369	Kaempferol 3-O-rutinoside (Nicotiflorin)	Flavonol	756000	643000	586000	244000	134000	156000	1.31104	0.269018	-1.89423
pme3442	Quercetin 7-O-β-D-Glucuronide	Flavonol	83000	113000	83600	14000	45100	15900	1.20152	0.26824	-1.8984
pme0305	Ferulic acid	Hydroxycinnamoyl derivatives	1330000	1210000	1150000	291000	204000	426000	1.30662	0.249593	-2.00235
pme2457	Luteolin 7-O-glucoside (Cynaroside)	Flavone	720000	670000	568000	204000	112000	162000	1.32069	0.244127	-2.0343
pme3267	Kaempferol 3-O-galactoside (Trifolin)	Flavonol	346000	312000	239000	93100	56600	66900	1.32204	0.241472	-2.05007
pmb2933	Caftaric acid	Hydroxycinnamoyl derivatives	10900000	11700000	6710000	2210000	2360000	2460000	1.32093	0.23985	-2.0598
pma6561	Caffeic acid O-glucoside	Hydroxycinnamoyl derivatives	8920000	14000000	17200000	3420000	2570000	3080000	1.31184	0.226072	-2.14515
pme0033	Hypoxanthine	Nucleotide and its derivates	4120000	4170000	3690000	772000	906000	1010000	1.35408	0.224374	-2.15602
pme3502	Formononetin 7-O-glucoside (Ononin)	Isoflavone	3770000	2090000	2010000	463000	855000	380000	1.25883	0.215756	-2.21253
pmb3062	Eudesmoyl quinic acid	Quinate and its derivatives	5090000	5530000	5540000	230000	803000	2130000	1.14383	0.19573	-2.35306
pmb3006	Apigenin 7-O-glucoside (Cosmosiin)	Flavone	30500000	27700000	21200000	5490000	4510000	4940000	1.34909	0.188161	-2.40996
pmb2601	7-hydroxycoumarin-beta-rhamnoside	Coumarins	219000	380000	441000	78700	57400	44200	1.30343	0.173365	-2.52811
pme3276	2'-Hydroxygenistein	Isoflavone	291000	120000	127000	54300	18800	9840	1.18735	0.154164	-2.69747
pma0948	Hydroxyphenethylamine	Others	5070000	6600000	7290000	440000	445000	2020000	1.22918	0.153217	-2.70635
pme0088	Luteolin	Flavone	686000	296000	300000	119000	45000	28400	1.21718	0.150078	-2.73622
pme0397	Shikimic acid	Organic acids	1450000	1010000	1310000	190000	167000	172000	1.35458	0.140318	-2.83322
pme0363	Chrysoeriol	Flavone	94200	40800	73100	11600	6840	10700	1.30461	0.140029	-2.8362
pmb1283	L-Glutaminyl-L-valyl-L-valyl-L-cysteine	Amino acid derivatives	935000	566000	529000	77700	140000	65300	1.30607	0.139409	-2.84261
pme2366	Phenethylamine	Others	6920000	5610000	7760000	596000	1160000	976000	1.33132	0.134648	-2.89274
pme1417	L-Tryptamine	Tryptamine derivatives	6230000	6610000	7590000	430000	1030000	1230000	1.30069	0.131669	-2.92501
pmb0069	Benzamide	Others	9070000	8490000	11900000	905000	1540000	1390000	1.33947	0.130177	-2.94146
pmb3002	Chrysoeriol 7-O-rutinoside	Flavone	2940000	3380000	3030000	429000	369000	394000	1.36169	0.127487	-2.97158
pme0005	Purine	Nucleotide and its derivates	7350000	10100000	12500000	540000	648000	2460000	1.25318	0.121803	-3.03738
pmb3012	Chrysoeriol 7-O-hexoside	Flavone	658000	640000	591000	94100	40300	81600	1.32883	0.114346	-3.12852
pme1568	Orobol (5,7,3',4'-tetrahydroxyisoflavone)	Isoflavone	84500	38600	42400	18300	9	9	1.0508	0.110683	-3.1755
pme1611	Isohemiphloin	Alkaloids	2500000	2120000	1750000	168000	134000	164000	1.35757	0.0731554	-3.77289
pme3469	Kaempferol-3-O-robinoside-7-O-rhamnoside (Robinin)	Flavonol	2980000	1560000	1050000	9	327000	9	1.05277	0.0585005	-4.09541
pma1116	Kaempferide	Flavonol	358000	293000	292000	12500	9390	18900	1.35206	0.0432556	-4.53097
pme0321	Kaempferol 7-O-rhamnoside	Flavonol	96600	68300	59000	8970	9	9	1.12649	0.0401429	-4.63871
pmb2591	Acetyl tryptophan	Amino acid derivatives	16800000	16400000	15300000	470000	696000	655000	1.3592	0.0375464	-4.73518
pme1450	Melatonin	Tryptamine derivatives	499000	337000	349000	13700	10200	9240	1.35743	0.0279662	-5.16017
pme3227	Vitexin 2''-O-beta-L-rhamnoside	Flavone C-glycosides	21400000	21200000	21700000	592000	480000	417000	1.36186	0.0231571	-5.4324
pmb3317	Quinacyl syringic acid	Quinate and its derivatives	3310000	2730000	2740000	44400	50500	103000	1.35067	0.0225399	-5.47138
pmb0588	Luteolin 3',7-di-O-glucoside	Flavone	5250000	4780000	4040000	9	84200	9	1.16334	0.00598564	-7.38428
pma6496	Luteolin 6-C-glucoside	Flavone C-glycosides	3710000	5430000	5350000	41900	15000	9	1.12947	0.00392747	-7.99219
pmb0758	Anisic acid O-feruloyl hexoside	Others	3180000	1410000	11100000	61100	9	9	1.17183	0.00389535	-8.00403
pme1665	Isovitexin 7-O-glucoside (Saponarin)	Others	6440000	5810000	6010000	29400	21400	19500	1.36242	0.00384995	-8.02095
pma1108	Apigenin C-glucoside	Flavone C-glycosides	1990000	1670000	1290000	18500	9	9	1.20635	0.00374101	-8.06236
pmb2975	Hesperetin O-Glucuronic acid	Flavanone	102000	80900	78100	9	869	9	1.2634	0.00339847	-8.2009
pme3296	Kaempferol 3-O-rhamnoside (Kaempferin)	Flavonol	2010000	2180000	1680000	13300	9	9	1.22518	0.00226882	-8.78384
pmb0691	Luteolin C-hexosyl-O-rhamnoside O-hexoside	Flavone C-glycosides	5590000	2850000	10400000	26700	9	9	1.22004	0.00141815	-9.46177
pmb2620	3,4-Dimethoxycinnamic acid	Hydroxycinnamoyl derivatives	8670	6680	6170	9	9	9	1.36292	0.00125465	-9.6385
pmb0693	C-hexosyl-apigenin C-pentoside	Flavone C-glycosides	2560	20300	6970	9	9	9	1.34265	0.000905129	-10.1096
pmb2723	4-hydroxycoumarin di-glucoside	Coumarins	559000	615000	755000	9	1610	9	1.27749	0.000843961	-10.2105
pmb0661	Chrysoeriol C-hexosyl-O-rhamnoside	Flavone C-glycosides	139000000	120000000	228000000	128000	134000	121000	1.36173	0.000786448	-10.3124
pmb3024	Luteolin C-hexoside	Flavone C-glycosides	10800	19600	12400	9	9	9	1.36209	0.000630841	-10.6304
pmb2976	Chrysoeriol C-pentosyl-O-hexosyl-O-hexoside	Flavone C-glycosides	74000	47800	71800	9	9	9	1.36299	0.000139463	-12.8078
pmb0608	Chrysoeriol O-malonylhexoside	Flavone	94900	68400	84100	9	9	9	1.36336	0.000109135	-13.1616
pmb0616	C-hexosyl-luteolin O-hexosyl-O-pentoside	Flavone C-glycosides	231000	117000	199000	9	9	9	1.36246	4.93601e-05	-14.3063
pmb3042	Tricin 5-O-hexoside	Flavone	250000	197000	118000	9	9	9	1.36214	4.77876e-05	-14.353
pme0374	Isovitexin	Flavone C-glycosides	340000	291000	268000	9	9	9	1.36351	3.00334e-05	-15.0231
pme2950	Hesperetin 7-rutinoside (Hesperidin)	Flavanone	414000	401000	483000	9	9	9	1.36364	2.08012e-05	-15.553
pme0359	Apigenin 5-O-glucoside	Flavone	597000	401000	357000	9	9	9	1.36301	1.99262e-05	-15.615
pme1001	L-Tyramine	Amino acids	352000	575000	710000	9	9	9	1.36286	1.64936e-05	-15.8877
pmb0619	Eriodictiol 6-C-hexoside 8-C-hexoside-O-hexoside	Flavone C-glycosides	603000	422000	777000	9	9	9	1.36304	1.49834e-05	-16.0263
pme0094	Cyanidin 3-O-glucoside (Kuromanin)	Anthocyanins	609000	342000	943000	9	9	9	1.36187	1.42555e-05	-16.0981
pmb4777	4-Hydroxy-7-methoxycoumarin-beta-rhamnoside	Coumarins	584000	856000	851000	9	9	9	1.36343	1.17852e-05	-16.3727
pmb0629	Chrysoeriol 6-C-hexoside	Flavone C-glycosides	2590000	1940000	1210000	9	9	9	1.36264	4.70383e-06	-17.6977
pma6516	C-hexosyl-apigenin O-hexosyl-O-hexoside	Flavone C-glycosides	2710000	1850000	2170000	9	9	9	1.36343	4.01189e-06	-17.9273
pmb0623	6-C-hexosyl chrysoeriol O-hexoside	Flavone C-glycosides	2360000	1200000	5440000	9	9	9	1.36054	3e-06	-18.3466
pmb1108	Luteolin 6-C-hexoside 8-C-hexosyl-O-hexoside	Flavone C-glycosides	1530000	382000	11500000	9	9	9	1.34666	2.01312e-06	-18.9221
pmb0652	C-hexosyl-apigenin O-pentoside	Flavone C-glycosides	6300000	5470000	5240000	9	9	9	1.36361	1.5873e-06	-19.265
pma6647	C-hexosyl-chrysoeriol O-hexoside	Flavone C-glycosides	6340000	5840000	6310000	9	9	9	1.36367	1.46025e-06	-19.3854
pmb0639	8-C-hexosyl-apigenin O-hexosyl-O-hexoside	Flavone C-glycosides	14500000	8060000	24600000	9	9	9	1.36239	5.72519083969466e-7	-20.7362
pme0398	Chlorogenic acid (3-O-Caffeoylquinic acid)	Quinate and its derivatives	22800000	17200000	16900000	9	9	9	1.36352	4.74516695957821e-7	-21.007
pmb3058	Quinic acid O-glucuronic acid	Quinate and its derivatives	33800000	30800000	29200000	9	9	9	1.36364	2.87846481876333e-7	-21.7282
*VIP, Variable importance for the projection

## Sheet: Catechin and Epicatechin
Index	Compounds	Class	RG1	RG2	RG3	PL1	PL2	PL3	VIP	Fold_Change	Log2FC
pme1535	(+)-Gallocatechin (GC)	Catechin derivatives	39200	52700	135000	107000000	60400000	68100000	1.35376	1037.9	10.0195
pmb2947	Catechin-catechin-catechin	Catechin derivatives	33000	31100	30700	3750000	1880000	1950000	1.35575	79.9578	6.32117
pme0450	L-Epicatechin	Catechin derivatives	449000	496000	696000	62800000	30900000	35300000	1.35342	78.6106	6.29665
pme1514	Epigallocatechin (EGC)	Catechin derivatives	9	47300	275000	9460000	6460000	5380000	1.02069	66.0857	6.04627
pme0205	Catechin	Catechin derivatives	19100	25500	25300	1720000	1080000	1060000	1.35728	55.2217	5.78716

## Sheet: Proanthocyanidin
Index	Compounds	Class	RG1	RG2	RG3	PL1	PL2	PL3	VIP	Fold_Change	Log2FC
pmb0837	Procyanidin A3	Proanthocyanidins	9	9	9	3160000	1610000	2300000	1.36276	261852	17.9984
pme0434	Procyanidin B2	Proanthocyanidins	145000	170000	102000	27300000	17500000	15900000	1.358	145.564	7.18551
pme0436	Procyanidin B3	Proanthocyanidins	333000	364000	315000	41000000	43600000	41600000	1.36353	124.704	6.96236

## Sheet: Differential genes expression
	FPKM
#ID	RG1	RG2	RG3	PL1	PL2	PL3	FDR	log2FC	regulated	COG_class	COG_class_annotation	GO_annotation	KEGG_annotation	KOG_class	KOG_class_annotation	Pfam_annotation	Swissprot_annotation	eggNOG_class	eggNOG_class_annotation	nr_annotation
c109417.graph_c1	0.04	0.19	0.09	119.17	101.62	112.01	9.1313e-114	9.34913	up	--	--	--	--	--	--	--	--	--	--	hypothetical protein SOVF_004820 [Spinacia oleracea]
c106836.graph_c3	0.05	0.13	0	41.76	34.37	39.54	1.64252e-59	8.31298	up	--	--	--	--	--	--		--	S	Function unknown	PREDICTED: uncharacterized protein LOC100245350 isoform X2 [Vitis vinifera]
c89734.graph_c0	0	0	0	53.83	28.74	40.85	7.70032e-37	8.24858	up	--	--	--	--	--	--	Reverse transcriptase-like	--	U	Intracellular trafficking, secretion, and vesicular transport	PREDICTED: uncharacterized protein LOC109171818 [Ipomoea nil]
c110318.graph_c0	0.01	0	0.19	13.64	6.24	6.78	7.82384e-50	8.05789	up	--	--	--	--	[R]	General function prediction only	zinc-binding in reverse transcriptase	LRR receptor-like serine/threonine-protein kinase OS=Arabidopsis thaliana OX=3702 GN=RGI3 PE=1 SV=1	S	Function unknown	PREDICTED: uncharacterized protein LOC109193865 [Ipomoea nil]
c62458.graph_c0	0.07	0.02	0.02	20.03	16.98	14.35	2.13429e-58	8.02921	up	--	--	--	--	[R]	General function prediction only	Reverse transcriptase (RNA-dependent DNA polymerase)	Retrovirus-related Pol polyprotein from transposon RE1 OS=Arabidopsis thaliana OX=3702 GN=RE1 PE=2 SV=1	T	Signal transduction mechanisms	hypothetical protein VITISV_035665 [Vitis vinifera]
c98771.graph_c0	0.48	0.14	0.27	87.26	101.85	96.98	9.53918e-68	7.92032	up	--	--	Biological Process: flavonoid biosynthetic process (GO:0009813);; Cellular Component: integral component of membrane (GO:0016021);; Cellular Component: intracellular membrane-bounded organelle (GO:0043231);; Biological Process: flavonoid glucuronidation (GO:0052696);; Molecular Function: quercetin 3-O-glucosyltransferase activity (GO:0080043);; Molecular Function: quercetin 7-O-glucosyltransferas…	--	[GC]	--	--	UDP-glycosyltransferase 88F4 OS=Malus domestica OX=3750 GN=UGT88F4 PE=2 SV=1	S	Function unknown	PREDICTED: UDP-glycosyltransferase 88F5-like [Vitis vinifera]
c64728.graph_c0	0	0	0	11.33	21.94	45.16	1.77674e-31	7.86895	up	--	--	--	--	--	--	--	--	--	--	PREDICTED: non-specific lipid-transfer protein 3-like [Vitis vinifera]
c109539.graph_c1	0	0	0	7.46	4.42	5.65	4.39992e-32	7.82163	up	[R]	General function prediction only	--	--	[T]	Signal transduction mechanisms	NB-ARC domain	Putative disease resistance protein RGA4 OS=Solanum bulbocastanum OX=147425 GN=RGA4 PE=2 SV=1	S	Function unknown	hypothetical protein VITISV_032967 [Vitis vinifera]
c104830.graph_c3	1.16	0.48	1.03	148.11	319.35	200.14	1.03004e-127	7.78525	up	[O]	Posttranslational modification, protein turnover, chaperones	Molecular Function: glutathione transferase activity (GO:0004364);; Cellular Component: cytoplasm (GO:0005737);; Biological Process: glutathione metabolic process (GO:0006749);;	K00799|1.94401e-85|vvi:100232976|K00799 glutathione S-transferase [EC:2.5.1.18] | (RefSeq) GST4; glutathione S-transferase	[O]	Posttranslational modification, protein turnover, chaperones	Glutathione S-transferase, C-terminal domain;; Glutathione S-transferase, C-terminal domain;; Glutathione S-transferase, C-terminal domain	Glutathione S-transferase F11 OS=Arabidopsis thaliana OX=3702 GN=GSTF11 PE=2 SV=1	O	Posttranslational modification, protein turnover, chaperones	glutathione S-transferase [Vitis amurensis]
c98197.graph_c1	0	0	0	15.48	12.29	13.37	1.03951e-30	7.66065	up	--	--	--	--	--	--	--	--	--	--	hypothetical protein VITISV_022771 [Vitis vinifera]
c111135.graph_c0	0	0	0	9.96	5.84	7.56	1.58686e-29	7.5787	up	--	--	--	--	--	--	--	--	--	--	unnamed protein product, partial [Vitis vinifera]
c97019.graph_c1	0	0	0	5.18	12.23	6.87	1.09483e-28	7.50556	up	--	--	--	--	--	--	EF-hand domain pair;; EF hand;; EF-hand domain	--	S	Function unknown	unnamed protein product, partial [Vitis vinifera]
c71834.graph_c0	0	0	0	22.15	22.13	22.04	7.4001e-28	7.37444	up	--	--	--	K10581|3.56089e-08|vvi:100241396|K10581 ubiquitin-conjugating enzyme E2 O [EC:2.3.2.24] | (RefSeq) putative ubiquitin-conjugating enzyme E2 39	[O]	Posttranslational modification, protein turnover, chaperones	--	Probable ubiquitin-conjugating enzyme E2 23 OS=Arabidopsis thaliana OX=3702 GN=UBC23 PE=1 SV=1	O	Posttranslational modification, protein turnover, chaperones	PREDICTED: probable ubiquitin-conjugating enzyme E2 23 isoform X1 [Daucus carota subsp. sativus]
c102018.graph_c0	0	0	0	4.55	4.98	4.14	2.32825e-22	6.80973	up	--	--	--	--	--	--	No apical meristem (NAM) protein	NAC domain-containing protein 74 OS=Oryza sativa subsp. japonica OX=39947 GN=NAC074 PE=2 SV=1	K	Transcription	NAC domain-containing protein 55-like [Prunus avium]
c86677.graph_c0	0.15	0.16	0.14	13.45	32.75	17.55	5.48394e-52	6.7928	up	--	--	Molecular Function: nucleotide binding (GO:0000166);;	--	--	--	--	--	S	Function unknown	PREDICTED: disease resistance protein At4g27190-like isoform X1 [Vitis vinifera]
c98991.graph_c1	0	0	0	5.16	4	6.93	8.67155e-21	6.66121	up	--	--	Biological Process: single-organism process (GO:0044699);;	K09588|2.94479e-39|vvi:100258692|K09588 cytochrome P450 family 90 subfamily A polypeptide 1 [EC:1.14.-.-] | (RefSeq) cytochrome P450 90A1	[QI]	--	twin BRCT domain	Cytochrome P450 90A1 OS=Arabidopsis thaliana OX=3702 GN=CYP90A1 PE=2 SV=1	Q	Secondary metabolites biosynthesis, transport and catabolism	PREDICTED: cytochrome P450 90A1 [Vitis vinifera]
c90998.graph_c1	0	0	0	2.69	2.33	2.71	1.04264e-20	6.6277	up	[K]	Transcription	--	--	[T]	Signal transduction mechanisms	NB-ARC domain	Probable disease resistance protein At1g58390 OS=Arabidopsis thaliana OX=3702 GN=At1g58390 PE=2 SV=4	S	Function unknown	PREDICTED: probable disease resistance protein RF45 [Vitis vinifera]
c101821.graph_c0	0	0	0	7.1	7.26	8.33	1.00839e-20	6.6266	up	--	--	--	--	[L]	Replication, recombination and repair	hAT family C-terminal dimerisation region;; Domain of unknown function (DUF4413)	Zinc finger BED domain-containing protein RICESLEEPER 2 OS=Oryza sativa subsp. japonica OX=39947 GN=Os03g0733400 PE=2 SV=1	S	Function unknown	hypothetical protein TSUD_184130 [Trifolium subterraneum]
c91840.graph_c0	0	0	0	3.88	7.7	7.93	1.83327e-17	6.23716	up	--	--	--	--	--	--	--	--	S	Function unknown	PREDICTED: disease resistance protein At4g27190-like [Vitis vinifera]
c109147.graph_c0	0	0.04	0.05	4.49	5.6	6.2	3.73013e-28	6.21715	up	--	--	--	--	--	--	--	--	S	Function unknown	hypothetical protein POPTR_0002s18640g, partial [Populus trichocarpa]
c86834.graph_c0	0.04	0.03	0.06	6.82	4.21	8.03	1.07244e-26	6.20046	up	--	--	Molecular Function: ubiquitin-protein transferase activity (GO:0004842);; Cellular Component: SCF ubiquitin ligase complex (GO:0019005);; Biological Process: SCF-dependent proteasomal ubiquitin-dependent protein catabolic process (GO:0031146);;	--	--	--	F-box domain	F-box protein At5g07610 OS=Arabidopsis thaliana OX=3702 GN=At5g07610 PE=2 SV=1	S	Function unknown	PREDICTED: F-box protein At5g07610 [Vitis vinifera]
c110693.graph_c0	2.91	7.51	2.19	105.95	194.81	80.99	6.86707e-66	6.16954	up	--	--	Molecular Function: nucleic acid binding (GO:0003676);; Molecular Function: aspartic-type endopeptidase activity (GO:0004190);; Cellular Component: nucleus (GO:0005634);; Biological Process: proteolysis (GO:0006508);; Biological Process: DNA integration (GO:0015074);;	--	[R]	General function prediction only	Reverse transcriptase (RNA-dependent DNA polymerase);; Integrase core domain;; Chromo (CHRromatin Organisation MOdifier) domain	RNA-directed DNA polymerase homolog OS=Oenothera berteroana OX=3950 PE=4 SV=1	L	Replication, recombination and repair	hypothetical protein VITISV_040632 [Vitis vinifera]
c111612.graph_c0	0.09	0.07	0.05	6.06	4.21	4.08	1.35655e-36	6.12936	up	--	--	Molecular Function: DNA binding (GO:0003677);;	--	--	--	--	Myb-related protein 330 OS=Antirrhinum majus OX=4151 GN=MYB330 PE=2 SV=1	K	Transcription	PREDICTED: transcription factor WER-like [Vitis vinifera]
c82722.graph_c0	0	0.1	0	4.82	25.37	7.85	4.46601e-17	6.02188	up	[K]	Transcription	Cellular Component: integral component of membrane (GO:0016021);;	--	[R]	General function prediction only	Leucine Rich repeats (2 copies);; Leucine rich repeat;; Leucine Rich Repeat	Receptor-like protein 7 OS=Arabidopsis thaliana OX=3702 GN=RLP7 PE=3 SV=2	S	Function unknown	PREDICTED: receptor-like protein 12 [Vitis vinifera]
c96833.graph_c0	0.05	0.05	0.09	13.14	8.12	11.5	4.49655e-23	6.01617	up	--	--	Cellular Component: nucleus (GO:0005634);; Cellular Component: cytoplasm (GO:0005737);; Biological Process: protein transport (GO:0015031);; Cellular Component: integral component of membrane (GO:0016021);;	--	[S]	Function unknown	Armadillo/beta-catenin-like repeat;; HEAT repeat	ARM REPEAT PROTEIN INTERACTING WITH ABF2 OS=Arabidopsis thaliana OX=3702 GN=ARIA PE=1 SV=2	S	Function unknown	PREDICTED: ARM REPEAT PROTEIN INTERACTING WITH ABF2 [Vitis vinifera]
c109130.graph_c2	0	0	0	11.1	23.19	7.85	2.73714e-15	5.97193	up	--	--	--	--	--	--	Plant protein of unknown function	--	--	--	PREDICTED: UPF0481 protein At3g47200-like [Vitis vinifera]
c110688.graph_c1	0	0	0	0.83	4.77	1.29	6.79004e-15	5.96267	up	--	--	Molecular Function: binding (GO:0005488);;	--	[R]	General function prediction only	--	--	L	Replication, recombination and repair	retrotransposon-related protein [Trifolium pratense]
c109184.graph_c1	0	0.01	0	1.02	1.11	1.08	7.29019e-18	5.94115	up	--	--	--	--	[R]	General function prediction only	--	Uncharacterized mitochondrial protein AtMg00860 OS=Arabidopsis thaliana OX=3702 GN=AtMg00860 PE=4 SV=1	L	Replication, recombination and repair	uncharacterized protein LOC112097934 [Citrus clementina]
c78233.graph_c0	0.16	0.14	0.14	7.08	11.16	14.58	2.58808e-33	5.90362	up	[IQR]	--	--	K08081|1.43836e-86|sot:102596831|K08081 tropinone reductase I [EC:1.1.1.206] | (RefSeq) tropinone reductase homolog	[R]	General function prediction only	short chain dehydrogenase;; Enoyl-(Acyl carrier protein) reductase;; KR domain	Tropinone reductase homolog OS=Datura stramonium OX=4076 PE=2 SV=1	S	Function unknown	hypothetical protein AQUCO_01200172v1 [Aquilegia coerulea]
c89493.graph_c1	0	0.07	0.07	4.99	15.38	6.31	8.71624e-19	5.89892	up	[Q]	Secondary metabolites biosynthesis, transport and catabolism	Molecular Function: metal ion binding (GO:0046872);; Molecular Function: desacetoxyvindoline 4-hydroxylase activity (GO:0050590);; Biological Process: oxidation-reduction process (GO:0055114);;	--	[QR]	--	2OG-Fe(II) oxygenase superfamily;; non-haem dioxygenase in morphine synthesis N-terminal	1-aminocyclopropane-1-carboxylate oxidase homolog 1 OS=Arabidopsis thaliana OX=3702 GN=At1g06620 PE=2 SV=1	S	Function unknown	PREDICTED: 1-aminocyclopropane-1-carboxylate oxidase homolog 4 isoform X3 [Vitis vinifera]
c99796.graph_c0	0	0	0.02	1.54	1.52	1.69	1.59635e-17	5.89701	up	--	--	Molecular Function: DNA binding (GO:0003677);; Molecular Function: RNA binding (GO:0003723);; Molecular Function: RNA-directed DNA polymerase activity (GO:0003964);; Molecular Function: aspartic-type endopeptidase activity (GO:0004190);; Biological Process: RNA-dependent DNA biosynthetic process (GO:0006278);; Biological Process: DNA recombination (GO:0006310);; Biological Process: proteolysis (G…	--	[R]	General function prediction only	Zinc knuckle	Uncharacterized mitochondrial protein AtMg00860 OS=Arabidopsis thaliana OX=3702 GN=AtMg00860 PE=4 SV=1	L	Replication, recombination and repair	reverse transcriptase [Corchorus capsularis]
c108256.graph_c3	0.17	0.29	0.12	5.3	6.76	7.28	1.57238e-42	5.87815	up	--	--	--	--	[R]	General function prediction only	zinc-binding in reverse transcriptase	Putative ribonuclease H protein At1g65750 OS=Arabidopsis thaliana OX=3702 GN=At1g65750 PE=3 SV=1	S	Function unknown	zf-RVT domain-containing protein [Cephalotus follicularis]
c102370.graph_c0	0.39	0.23	0.32	25.01	19.54	15.68	2.68366e-65	5.86905	up	[Q]	Secondary metabolites biosynthesis, transport and catabolism	Molecular Function: flavonol synthase activity (GO:0045431);; Molecular Function: metal ion binding (GO:0046872);; Biological Process: flavonol biosynthetic process (GO:0051555);; Biological Process: oxidation-reduction process (GO:0055114);;	K05278|1.46087e-146|vvi:100267819|K05278 flavonol synthase [EC:1.14.11.23] | (RefSeq) FLS5; flavonol synthase/flavanone 3-hydroxylase	[QR]	--	non-haem dioxygenase in morphine synthesis N-terminal;; 2OG-Fe(II) oxygenase superfamily	Flavonol synthase/flavanone 3-hydroxylase OS=Citrus unshiu OX=55188 GN=FLS PE=1 SV=1	S	Function unknown	PREDICTED: flavonol synthase/flavanone 3-hydroxylase [Vitis vinifera]
c89258.graph_c0	0	0	0	1.5	1	2.57	1.82906e-14	5.84779	up	--	--	--	--	--	--	--	--	S	Function unknown	PREDICTED: F-box/FBD/LRR-repeat protein At1g13570 isoform X1 [Vitis vinifera]
c108967.graph_c1	0	0	0	7.66	6.89	5.84	1.60215e-14	5.81379	up	--	--	--	--	--	--	Ankyrin repeats (3 copies);; Ankyrin repeat;; Ankyrin repeat	--	--	--	hypothetical protein VITISV_012050 [Vitis vinifera]
c112699.graph_c0	1.03	0.64	1.54	64.54	45.69	50.96	7.21143e-86	5.76221	up	--	--	--	--	--	--	--	--	U	Intracellular trafficking, secretion, and vesicular transport	resistance protein XiR1.2 [Vitis arizonica]
c107370.graph_c1	0	0	0	5.01	2.88	4.5	8.97876e-14	5.73441	up	--	--	--	--	[R]	General function prediction only	--	--	L	Replication, recombination and repair	uncharacterized protein LOC112022240 [Quercus suber]
c63892.graph_c0	0.06	0.03	0.03	4.11	2.6	3.53	7.61208e-22	5.70526	up	--	--	Molecular Function: nucleic acid binding (GO:0003676);; Biological Process: DNA integration (GO:0015074);; Cellular Component: integral component of membrane (GO:0016021);; Molecular Function: transmembrane transporter activity (GO:0022857);; Biological Process: transmembrane transport (GO:0055085);;	--	[R]	General function prediction only	Integrase core domain	Uncharacterized mitochondrial protein AtMg00860 OS=Arabidopsis thaliana OX=3702 GN=AtMg00860 PE=4 SV=1	L	Replication, recombination and repair	PREDICTED: uncharacterized protein LOC100853955 [Vitis vinifera]
c88235.graph_c0	0.06	0.05	0	4.06	5.03	3.09	3.24118e-17	5.59785	up	--	--	--	--	--	--	Retroviral aspartyl protease;; Aspartyl protease	--	S	Function unknown	uncharacterized protein LOC111398794 [Olea europaea var. sylvestris]
c93628.graph_c1	0	0	0	1.18	1.53	1.78	9.58417e-13	5.53925	up	--	--	--	--	[R]	General function prediction only	Reverse transcriptase (RNA-dependent DNA polymerase)	Retrovirus-related Pol polyprotein from transposon TNT 1-94 OS=Nicotiana tabacum OX=4097 PE=2 SV=1	L	Replication, recombination and repair	gag-pol polyprotein [Glycine max]
c97759.graph_c0	0	0	0	1.09	1.73	1.19	1.10593e-12	5.52979	up	--	--	--	--	--	--	--	--	--	--	hypothetical protein CDL12_19862 [Handroanthus impetiginosus]
c92633.graph_c0	0	0	0	1.82	3.06	2.1	2.68542e-12	5.46742	up	--	--	--	--	[R]	General function prediction only	--	Retrovirus-related Pol polyprotein from transposon RE1 OS=Arabidopsis thaliana OX=3702 GN=RE1 PE=2 SV=1	L	Replication, recombination and repair	Zinc finger, CCHC-type, partial [Trema orientalis]
c105660.graph_c0	0	0.02	0	2.74	2.24	2.11	3.99254e-14	5.45253	up	--	--	Biological Process: transcription, DNA-templated (GO:0006351);;	--	--	--	B3 DNA binding domain	B3 domain-containing transcription repressor VAL2 OS=Arabidopsis thaliana OX=3702 GN=VAL2 PE=1 SV=1	--	--	PREDICTED: B3 domain-containing protein Os07g0563300 isoform X3 [Vitis vinifera]
c97245.graph_c1	0	0.06	0	1.75	3.26	2.05	1.45415e-13	5.38042	up	--	--	Molecular Function: metal ion binding (GO:0046872);; Molecular Function: dioxygenase activity (GO:0051213);; Biological Process: oxidation-reduction process (GO:0055114);;	--	[QR]	--	non-haem dioxygenase in morphine synthesis N-terminal	1-aminocyclopropane-1-carboxylate oxidase homolog 1 OS=Arabidopsis thaliana OX=3702 GN=At1g06620 PE=2 SV=1	S	Function unknown	PREDICTED: 1-aminocyclopropane-1-carboxylate oxidase homolog 1 [Vitis vinifera]
c109171.graph_c0	0	0	0	0.71	1.95	1.17	1.68818e-11	5.35095	up	--	--	Molecular Function: nucleotide binding (GO:0000166);;	K13459|0|vvi:104881473|K13459 disease resistance protein RPS2 | (RefSeq) probable disease resistance protein At4g27220	[T]	Signal transduction mechanisms	NB-ARC domain;; Leucine rich repeat	Disease resistance protein At4g27190 OS=Arabidopsis thaliana OX=3702 GN=At4g27190 PE=2 SV=1	S	Function unknown	PREDICTED: probable disease resistance protein At4g27220 isoform X1 [Vitis vinifera]
c105768.graph_c0	0.16	0.4	0.06	20.69	11.32	13.74	3.99643e-33	5.35087	up	--	--	Cellular Component: integral component of membrane (GO:0016021);; Molecular Function: cellulose synthase (UDP-forming) activity (GO:0016760);; Biological Process: cellulose biosynthetic process (GO:0030244);; Biological Process: cell wall organization (GO:0071555);;	--	--	--	Cellulose synthase	Cellulose synthase-like protein G2 OS=Arabidopsis thaliana OX=3702 GN=CSLG2 PE=2 SV=1	M	Cell wall/membrane/envelope biogenesis	PREDICTED: cellulose synthase-like protein G2 [Vitis vinifera]
c110380.graph_c0	0	0.02	0	1.11	1.52	1.26	1.85904e-13	5.35036	up	[T]	Signal transduction mechanisms	Cellular Component: integral component of membrane (GO:0016021);; Biological Process: regulation of defense response (GO:0031347);; Biological Process: regulation of salicylic acid mediated signaling pathway (GO:2000031);;	--	[R]	General function prediction only	Ankyrin repeats (3 copies);; Ankyrin repeats (many copies);; Domain of unknown function;; Ankyrin repeats (many copies);; Ankyrin repeat;; Ankyrin repeat	Protein ACCELERATED CELL DEATH 6 OS=Arabidopsis thaliana OX=3702 GN=ACD6 PE=1 SV=1	S	Function unknown	PREDICTED: protein ACCELERATED CELL DEATH 6-like isoform X2 [Vitis vinifera]
c99541.graph_c2	1.27	0.51	0.22	15.45	19.95	12.97	7.95069e-40	5.34098	up	--	--	--	--	--	--	--	--	S	Function unknown	PREDICTED: WAT1-related protein At1g09380 isoform X3 [Vitis vinifera]
c84899.graph_c0	0	0	0.1	2.72	3.26	16.49	1.07329e-11	5.26338	up	--	--	--	--	--	--	--	--	--	--	hypothetical protein VITISV_016143 [Vitis vinifera]
c93712.graph_c0	1.07	0.32	0	1.85	1.37	1.31	2.85513e-17	5.26297	up	--	--	--	--	[R]	General function prediction only	Reverse transcriptase (RNA-dependent DNA polymerase)	Uncharacterized mitochondrial protein AtMg00310 OS=Arabidopsis thaliana OX=3702 GN=AtMg00310 PE=4 SV=1	S	Function unknown	uncharacterized protein LOC105636626 [Jatropha curcas]
c95360.graph_c1	0	0	0	1.33	1.97	1.04	3.98884e-11	5.2619	up	[K]	Transcription	--	--	--	--	Leucine Rich repeats (2 copies);; Leucine rich repeat;; Leucine Rich Repeat	Disease resistance-like protein DSC1 OS=Arabidopsis thaliana OX=3702 GN=DSC1 PE=1 SV=1	S	Function unknown	PREDICTED: TMV resistance protein N [Vitis vinifera]
c100365.graph_c0	0	0	0	2.91	2.95	2.39	4.69222e-11	5.24997	up	--	--	--	--	[R]	General function prediction only	Reverse transcriptase (RNA-dependent DNA polymerase)	Retrovirus-related Pol polyprotein from transposon RE2 OS=Arabidopsis thaliana OX=3702 GN=RE2 PE=4 SV=1	S	Function unknown	Cysteine-rich RLK (receptor-like protein kinase) 8 [Dorcoceras hygrometricum]
c110821.graph_c0	2.13	0.89	2.06	46.48	41.06	41.79	1.2753e-73	5.24846	up	--	--	Molecular Function: monooxygenase activity (GO:0004497);; Molecular Function: iron ion binding (GO:0005506);; Biological Process: multicellular organism development (GO:0007275);; Biological Process: brassinosteroid homeostasis (GO:0010268);; Cellular Component: integral component of membrane (GO:0016021);; Biological Process: sterol metabolic process (GO:0016125);; Biological Process: brassinost…	--	[QI]	--	Cytochrome P450	Cytochrome P450 720B2 OS=Pinus taeda OX=3352 GN=CYP720B2 PE=2 SV=1	Q	Secondary metabolites biosynthesis, transport and catabolism	unnamed protein product, partial [Vitis vinifera]
c92169.graph_c1	0	0	0.04	3.09	2.29	2.04	1.26605e-12	5.24475	up	--	--	--	K02703|3.94269e-07|gmx:100796523|K02703 photosystem II P680 reaction center D1 protein [EC:1.10.3.9] | (RefSeq) photosystem II protein D1-like	--	--	--	Photosystem II protein D1 OS=Cuscuta obtusiflora OX=437280 GN=psbA PE=3 SV=1	--	--	hypothetical protein GLYMA_11G162200, partial [Glycine max]
c110054.graph_c0	0	0	0.03	0.94	1.34	0.92	2.45556e-14	5.2382	up	--	--	--	--	--	--	--	--	--	--	PREDICTED: uncharacterized protein LOC104882450 [Vitis vinifera]
c112476.graph_c0	0.13	0	0	2.19	3.71	3.41	2.06928e-12	5.18821	up	--	--	Molecular Function: trehalose-phosphatase activity (GO:0004805);; Biological Process: trehalose biosynthetic process (GO:0005992);; Biological Process: dephosphorylation (GO:0016311);;	K01087|2.44033e-26|vvi:100258645|K01087 trehalose 6-phosphate phosphatase [EC:3.1.3.12] | (RefSeq) trehalose-phosphate phosphatase B	[G]	Carbohydrate transport and metabolism	Trehalose-phosphatase	Trehalose-phosphate phosphatase B OS=Arabidopsis thaliana OX=3702 GN=TPPB PE=1 SV=1	G	Carbohydrate transport and metabolism	PREDICTED: trehalose-phosphate phosphatase B [Vitis vinifera]
c109567.graph_c0	0.49	0.45	0.61	4.08	6.71	5.67	5.65323e-35	5.13306	up	--	--	Biological Process: response to stimulus (GO:0050896);;	--	--	--	TIR domain;; NB-ARC domain;; TIR domain;; Leucine Rich repeats (2 copies);; Leucine rich repeat;; ATPase family associated with various cellular activities (AAA)	Disease resistance-like protein DSC1 OS=Arabidopsis thaliana OX=3702 GN=DSC1 PE=1 SV=1	S	Function unknown	PREDICTED: putative disease resistance protein At4g11170 [Vitis vinifera]
c98026.graph_c0	0.16	0.06	0.03	3.44	4.86	3.4	1.46749e-22	5.12747	up	--	--	Biological Process: flavonoid biosynthetic process (GO:0009813);; Cellular Component: intracellular membrane-bounded organelle (GO:0043231);; Biological Process: flavonoid glucuronidation (GO:0052696);; Molecular Function: quercetin 3-O-glucosyltransferase activity (GO:0080043);; Molecular Function: quercetin 7-O-glucosyltransferase activity (GO:0080044);;	--	[GC]	--	UDP-glucoronosyl and UDP-glucosyl transferase	UDP-glycosyltransferase 88F3 OS=Pyrus communis OX=23211 GN=UGT88F3 PE=2 SV=1	S	Function unknown	PREDICTED: UDP-glycosyltransferase 88F3 [Vitis vinifera]
c106213.graph_c1	1.32	0.28	0.69	23.68	11.98	15.4	1.22436e-22	5.10606	up	--	--	--	K13217|8.53227e-07|vvi:100244562|K13217 pre-mRNA-processing factor 39 | (RefSeq) pre-mRNA-processing factor 39	--	--	--	--	A	RNA processing and modification	unnamed protein product, partial [Vitis vinifera]
c95045.graph_c0	0	0	0	1.54	2.28	1.85	2.97987e-10	5.10007	up	--	--	Molecular Function: binding (GO:0005488);;	--	[R]	General function prediction only	--	Zinc finger A20 and AN1 domain-containing stress-associated protein 1 OS=Arabidopsis thaliana OX=3702 GN=SAP1 PE=1 SV=1	S	Function unknown	unnamed protein product, partial [Vitis vinifera]
c97163.graph_c0	0	0	0	0.65	1.24	0.96	3.59182e-10	5.08919	up	[K]	Transcription	Biological Process: photosynthesis (GO:0015979);; Cellular Component: membrane (GO:0016020);;	--	[T]	Signal transduction mechanisms	Leucine Rich repeats (2 copies)	Putative disease resistance protein RGA4 OS=Solanum bulbocastanum OX=147425 GN=RGA4 PE=2 SV=1	S	Function unknown	hypothetical protein VITISV_006174 [Vitis vinifera]
c102593.graph_c0	0	0.07	0.28	5.87	5.06	6.06	1.30724e-14	5.06477	up	--	--	Molecular Function: monooxygenase activity (GO:0004497);; Molecular Function: iron ion binding (GO:0005506);; Molecular Function: oxidoreductase activity, acting on paired donors, with incorporation or reduction of molecular oxygen (GO:0016705);; Molecular Function: heme binding (GO:0020037);; Biological Process: oxidation-reduction process (GO:0055114);;	--	[QI]	--	--	Cytochrome P450 97B1, chloroplastic OS=Pisum sativum OX=3888 GN=CYP97B1 PE=2 SV=1	Q	Secondary metabolites biosynthesis, transport and catabolism	cytochrome P450 97B2, chloroplastic isoform X14 [Amborella trichopoda]
c100818.graph_c0	0	0	0	4.3	1.99	4.21	6.40054e-10	5.06033	up	[G]	Carbohydrate transport and metabolism	Molecular Function: hydrolase activity, hydrolyzing O-glycosyl compounds (GO:0004553);; Cellular Component: vacuole (GO:0005773);; Biological Process: carbohydrate metabolic process (GO:0005975);; Cellular Component: plant-type cell wall (GO:0009505);; Cellular Component: membrane (GO:0016020);; Molecular Function: carbohydrate binding (GO:0030246);; Cellular Component: apoplast (GO:0048046);;	K01187|2.42518e-15|atr:18427275|K01187 alpha-glucosidase [EC:3.2.1.20] | (RefSeq) probable alpha-glucosidase Os06g0675700	[G]	Carbohydrate transport and metabolism	Glycosyl hydrolases family 31	Probable alpha-glucosidase Os06g0675700 OS=Oryza sativa subsp. japonica OX=39947 GN=Os06g0675700 PE=1 SV=1	G	Carbohydrate transport and metabolism	hypothetical protein AMTR_s00092p00134420 [Amborella trichopoda]
c89632.graph_c0	0	0.02	0	1.03	1.65	0.68	2.54336e-11	5.05012	up	--	--	--	--	--	--	PHD-finger	Increased DNA methylation 1 OS=Arabidopsis thaliana OX=3702 GN=IDM1 PE=1 SV=1	S	Function unknown	unnamed protein product, partial [Vitis vinifera]
c89080.graph_c0	0	0	0	6.63	5.05	7.21	6.13751e-10	5.04441	up	--	--	--	--	--	--	--	--	--	--	PREDICTED: UPF0481 protein At3g47200-like [Vitis vinifera]
c103563.graph_c0	0.43	0.44	0.1	15.26	34.03	11.63	1.37545e-23	5.02643	up	--	--	--	--	--	--	--	--	--	--	conserved hypothetical protein [Ricinus communis]
c85183.graph_c0	0	0	0.15	7.13	6.34	7.27	2.96526e-11	5.00868	up	[K]	Transcription	Cellular Component: integral component of membrane (GO:0016021);;	--	[R]	General function prediction only	Leucine rich repeat;; Leucine Rich repeats (2 copies);; Leucine Rich Repeat;; Leucine Rich repeat	Receptor-like protein 12 OS=Arabidopsis thaliana OX=3702 GN=RLP12 PE=2 SV=2	S	Function unknown	hypothetical protein VITISV_032508 [Vitis vinifera]
c98064.graph_c0	0	1.06	0.69	22.14	11.57	17.09	1.18029e-20	4.98847	up	--	--	Molecular Function: hydrolase activity (GO:0016787);;	--	--	--	--	--	--	--	PREDICTED: putative disease resistance protein RGA4 [Cucumis sativus]
c103925.graph_c0	0.72	0.21	0.5	10.75	11.7	11.15	1.06722e-35	4.98128	up	--	--	--	--	--	--	--	Telomere repeat-binding protein 3 OS=Arabidopsis thaliana OX=3702 GN=TRP3 PE=1 SV=1	S	Function unknown	PREDICTED: telomere repeat-binding protein 5 isoform X1 [Vitis vinifera]
c79962.graph_c0	0	0	0	2.67	5.07	3.51	1.77616e-09	4.95217	up	--	--	Molecular Function: nucleotide binding (GO:0000166);;	--	--	--	Leucine Rich Repeat	Disease resistance-like protein DSC1 OS=Arabidopsis thaliana OX=3702 GN=DSC1 PE=1 SV=1	--	--	PREDICTED: disease resistance protein RPS4-like [Vitis vinifera]
c108706.graph_c2	0	0.13	0	5.95	5.64	5.68	6.25902e-11	4.95197	up	--	--	--	--	[R]	General function prediction only	--	--	L	Replication, recombination and repair	uncharacterized protein LOC112028970 [Quercus suber]
c82586.graph_c0	0	0	0	1.22	2.08	2.44	2.89766e-09	4.91004	up	--	--	Cellular Component: intracellular (GO:0005622);;	--	[K]	Transcription	--	Zinc finger protein CONSTANS-LIKE 4 OS=Arabidopsis thaliana OX=3702 GN=COL4 PE=2 SV=2	K	Transcription	PREDICTED: zinc finger protein CONSTANS-LIKE 4 [Vitis vinifera]
c89071.graph_c2	0	0	0	1.45	1.52	1.07	3.26007e-09	4.89649	up	--	--	--	--	[R]	General function prediction only	--	--	L	Replication, recombination and repair	uncharacterized protein LOC107633650 [Arachis ipaensis]
c71119.graph_c0	0	0	0	4.81	4.63	4.36	3.26703e-09	4.89343	up	--	--	--	--	--	--	--	--	--	--	PREDICTED: putative disease resistance protein RGA3 [Vitis vinifera]
c109257.graph_c1	0.21	0	0	112.42	279.54	71.39	9.21043e-08	4.89297	up	--	--	Cellular Component: integral component of membrane (GO:0016021);;	--	--	--	NmrA-like family;; NAD(P)H-binding;; 3-beta hydroxysteroid dehydrogenase/isomerase family;; NAD dependent epimerase/dehydratase family	Eugenol synthase 1 OS=Ocimum basilicum OX=39350 GN=EGS1 PE=1 SV=1	S	Function unknown	PREDICTED: eugenol synthase 1 [Vitis vinifera]
c90998.graph_c0	0	0	0	2.76	2.21	1.86	3.56425e-09	4.8912	up	--	--	Molecular Function: ADP binding (GO:0043531);;	--	[T]	Signal transduction mechanisms	--	Putative disease resistance protein At1g50180 OS=Arabidopsis thaliana OX=3702 GN=At1g50180 PE=3 SV=2	S	Function unknown	PREDICTED: putative disease resistance protein At1g50180 [Vitis vinifera]
c92134.graph_c0	0.07	0.03	0.07	4.61	6.57	5.71	9.70411e-15	4.87379	up	--	--	--	--	[R]	General function prediction only	zinc-binding in reverse transcriptase	Putative ribonuclease H protein At1g65750 OS=Arabidopsis thaliana OX=3702 GN=At1g65750 PE=3 SV=1	S	Function unknown	PREDICTED: uncharacterized protein LOC109150807 [Ipomoea nil]
c91010.graph_c0	1.41	0	0	23.28	12.45	20.69	8.99037e-13	4.84719	up	--	--	Molecular Function: core promoter sequence-specific DNA binding (GO:0001046);; Molecular Function: transcriptional activator activity, RNA polymerase II transcription regulatory region sequence-specific binding (GO:0001228);; Cellular Component: nucleus (GO:0005634);; Cellular Component: integral component of membrane (GO:0016021);; Biological Process: positive regulation of transcription from RN…	--	--	--	--	Transcription factor bHLH54 OS=Arabidopsis thaliana OX=3702 GN=BHLH54 PE=2 SV=1	K	Transcription	unnamed protein product, partial [Vitis vinifera]
c97140.graph_c0	0	0	0	2.81	1.86	1.96	7.0184e-09	4.83434	up	--	--	--	--	--	--	--	--	S	Function unknown	hypothetical protein VITISV_004291 [Vitis vinifera]
c107482.graph_c0	0	0	0	1.38	1.66	2.52	6.57178e-09	4.8326	up	--	--	--	K14798|1.10524e-10|vvi:100247237|K14798 protein LTV1 | (RefSeq) protein LTV1 homolog	[S]	Function unknown	--	--	S	Function unknown	PREDICTED: protein LTV1 homolog [Vitis vinifera]
c88643.graph_c0	0	0.06	0	2.28	3.01	1.91	3.27323e-10	4.83134	up	--	--	--	--	--	--	--	--	--	--	hypothetical protein VITISV_002799 [Vitis vinifera]
c108365.graph_c4	0	0	0	0.8	0.88	0.67	7.53738e-09	4.81932	up	--	--	--	--	--	--	Transposase family tnp2	--	--	--	uncharacterized protein LOC110653673, partial [Hevea brasiliensis]
c89136.graph_c0	0.24	0.16	0.45	9.98	15.05	10.84	1.42995e-29	4.80023	up	[R]	General function prediction only	Cellular Component: nucleus (GO:0005634);;	K07020|5.75498e-101|vvi:100251859|K07020 uncharacterized protein | (RefSeq) KAT8 regulatory NSL complex subunit 3	[R]	General function prediction only	--	--	S	Function unknown	PREDICTED: KAT8 regulatory NSL complex subunit 3 isoform X2 [Vitis vinifera]
c93121.graph_c0	0	0	0	1.08	0.96	1.27	9.62367e-09	4.79672	up	--	--	--	--	--	--	--	--	S	Function unknown	PREDICTED: BAG family molecular chaperone regulator 6 isoform X2 [Vitis vinifera]
c90233.graph_c0	0.63	0.74	0.24	15.61	20.68	12.99	7.06214e-29	4.78356	up	[K]	Transcription	Cellular Component: integral component of membrane (GO:0016021);;	--	[R]	General function prediction only	Leucine rich repeat;; Leucine Rich repeats (2 copies);; Leucine Rich repeat;; Leucine Rich Repeat	LRR receptor-like serine/threonine-protein kinase FLS2 OS=Oryza sativa subsp. japonica OX=39947 GN=FLS2 PE=1 SV=1	S	Function unknown	PREDICTED: receptor-like protein 12 [Vitis vinifera]
c82743.graph_c0	0	0	0	2.93	3.29	3.72	1.17944e-08	4.77439	up	--	--	Molecular Function: nucleic acid binding (GO:0003676);; Cellular Component: nucleus (GO:0005634);; Cellular Component: chromosome (GO:0005694);; Cellular Component: membrane (GO:0016020);; Cellular Component: cytoplasmic part (GO:0044444);; Cellular Component: intracellular organelle part (GO:0044446);;	K11254|2.16432e-28|jcu:105628184|K11254 histone H4 | (RefSeq) histone H4-like	[B]	Chromatin structure and dynamics	--	Histone H4 OS=Solanum lycopersicum OX=4081 PE=3 SV=2	B	Chromatin structure and dynamics	histone h4 [Plasmopara halstedii]
c93736.graph_c0	0	0	0	0.61	1.62	2.43	1.89201e-08	4.74556	up	--	--	--	--	--	--	Plant mobile domain	Serine/threonine-protein phosphatase 7 long form homolog OS=Arabidopsis thaliana OX=3702 GN=MAIL3 PE=2 SV=1	S	Function unknown	PREDICTED: serine/threonine-protein phosphatase 7 long form homolog [Vitis vinifera]
c102230.graph_c0	0	0	0	0.39	0.93	0.48	1.92001e-08	4.74032	up	--	--	--	--	[T]	Signal transduction mechanisms	NB-ARC domain;; Leucine rich repeat;; Leucine Rich repeats (2 copies)	Disease resistance protein At4g27190 OS=Arabidopsis thaliana OX=3702 GN=At4g27190 PE=2 SV=1	S	Function unknown	PREDICTED: probable disease resistance protein At4g27220 isoform X2 [Vitis vinifera]
c52568.graph_c0	0	0	0	3.57	2.99	3.98	2.08377e-08	4.72282	up	--	--	--	K14190|2.46143e-43|vvi:100262099|K14190 GDP-L-galactose phosphorylase [EC:2.7.7.69] | (RefSeq) GDP-L-galactose phosphorylase 1	[R]	General function prediction only	--	GDP-L-galactose phosphorylase 1 OS=Arabidopsis thaliana OX=3702 GN=VTC2 PE=1 SV=1	S	Function unknown	PREDICTED: GDP-L-galactose phosphorylase 1 [Vitis vinifera]
c90379.graph_c0	0.45	0.33	0.03	18.5	13.5	15.08	5.58573e-11	4.68233	up	--	--	Cellular Component: cytoplasm (GO:0005737);; Biological Process: protein ubiquitination (GO:0016567);; Molecular Function: ubiquitin protein ligase binding (GO:0031625);; Molecular Function: ubiquitin protein ligase activity (GO:0061630);;	K10581|8.45142e-97|vvi:100241396|K10581 ubiquitin-conjugating enzyme E2 O [EC:2.3.2.24] | (RefSeq) putative ubiquitin-conjugating enzyme E2 39	[O]	Posttranslational modification, protein turnover, chaperones	--	Probable ubiquitin-conjugating enzyme E2 23 OS=Arabidopsis thaliana OX=3702 GN=UBC23 PE=1 SV=1	O	Posttranslational modification, protein turnover, chaperones	PREDICTED: putative ubiquitin-conjugating enzyme E2 39 [Vitis vinifera]
c52132.graph_c0	0	0	0	1.29	4.47	2.61	3.95712e-08	4.67833	up	--	--	Molecular Function: transporter activity (GO:0005215);; Biological Process: transport (GO:0006810);; Cellular Component: integral component of membrane (GO:0016021);;	--	--	--	Purine nucleobase transmembrane transport	Purine permease 1 OS=Arabidopsis thaliana OX=3702 GN=PUP1 PE=1 SV=1	S	Function unknown	PREDICTED: purine permease 1 [Ricinus communis]
c102585.graph_c0	0	0.23	0	0.57	1.03	1.2	2.3502e-10	4.67023	up	--	--	Biological Process: signal transduction (GO:0007165);; Cellular Component: integral component of membrane (GO:0016021);;	--	--	--	Ankyrin repeats (3 copies);; Ankyrin repeat;; Ankyrin repeats (many copies);; Ankyrin repeats (many copies);; Ankyrin repeat	--	S	Function unknown	unnamed protein product, partial [Vitis vinifera]
c95238.graph_c0	0.02	0	0	0.56	1.18	0.47	3.29218e-09	4.66254	up	--	--	--	--	[R]	General function prediction only	Reverse transcriptase (RNA-dependent DNA polymerase)	Putative ribonuclease H protein At1g65750 OS=Arabidopsis thaliana OX=3702 GN=At1g65750 PE=3 SV=1	S	Function unknown	PREDICTED: uncharacterized protein LOC109193865 [Ipomoea nil]
c40074.graph_c0	0	0	0	0.71	0.68	0.23	6.335e-08	4.6374	up	--	--	--	--	[R]	General function prediction only	Reverse transcriptase (RNA-dependent DNA polymerase)	Uncharacterized mitochondrial protein AtMg01250 OS=Arabidopsis thaliana OX=3702 GN=AtMg01250 PE=4 SV=1	S	Function unknown	PREDICTED: uncharacterized protein LOC109158742 [Ipomoea nil]
c79641.graph_c0	0.14	0	0	1.66	1.67	6.53	1.49354e-09	4.63245	up	--	--	--	K09422|4.90096e-81|vvi:100264512|K09422 myb proto-oncogene protein, plant | (RefSeq) MybPA2	[K]	Transcription	Myb-like DNA-binding domain;; Myb-like DNA-binding domain	Transcription factor TT2 OS=Arabidopsis thaliana OX=3702 GN=TT2 PE=1 SV=1	K	Transcription	uncharacterized protein LOC100264512 [Vitis vinifera]
c63861.graph_c0	0	0	0	0.53	2.58	1.25	7.43013e-08	4.62717	up	--	--	--	--	[R]	General function prediction only	Aspartyl protease	--	L	Replication, recombination and repair	hypothetical protein AXF42_Ash020513 [Apostasia shenzhenica]
c105855.graph_c0	1.77	2.64	1.41	27.34	46.7	67.98	1.34007e-47	4.62316	up	[O]	Posttranslational modification, protein turnover, chaperones	Molecular Function: ATP binding (GO:0005524);; Cellular Component: mediator complex (GO:0016592);;	K09490|0|vvi:100263033|K09490 heat shock 70kDa protein 5 | (RefSeq) BiP; mediator of RNA polymerase II transcription subunit 37a	[O]	Posttranslational modification, protein turnover, chaperones	NAD-specific glutamate dehydrogenase	Mediator of RNA polymerase II transcription subunit 37f OS=Arabidopsis thaliana OX=3702 GN=MED37F PE=1 SV=2	O	Posttranslational modification, protein turnover, chaperones	mediator of RNA polymerase II transcription subunit 37a precursor [Vitis vinifera]
c84216.graph_c0	0	0	0	2.55	2.27	2.9	6.34132e-08	4.61287	up	--	--	--	--	[R]	General function prediction only	--	--	S	Function unknown	PREDICTED: uncharacterized protein LOC107178672 [Citrus sinensis]
c52301.graph_c0	0	0	0	0.74	2.93	2.53	1.22273e-07	4.56945	up	[O]	Posttranslational modification, protein turnover, chaperones	Cellular Component: mitochondrial matrix (GO:0005759);; Biological Process: response to unfolded protein (GO:0006986);; Molecular Function: metal ion binding (GO:0046872);; Molecular Function: unfolded protein binding (GO:0051082);; Biological Process: chaperone mediated protein folding requiring cofactor (GO:0051085);; Molecular Function: chaperone binding (GO:0051087);;	K04078|5.36441e-54|vvi:100264459|K04078 chaperonin GroES | (RefSeq) 10 kDa chaperonin, mitochondrial	[O]	Posttranslational modification, protein turnover, chaperones	Chaperonin 10 Kd subunit	10 kDa chaperonin, mitochondrial OS=Arabidopsis thaliana OX=3702 GN=CPN10 PE=1 SV=1	O	Posttranslational modification, protein turnover, chaperones	PREDICTED: 10 kDa chaperonin, mitochondrial [Vitis vinifera]
c97088.graph_c0	0	0.33	0.47	5.87	6.34	5.16	7.77725e-22	4.56162	up	--	--	--	--	[R]	General function prediction only	Zinc knuckle	--	T	Signal transduction mechanisms	uncharacterized protein LOC109791570 [Cajanus cajan]
c74721.graph_c0	0	0	0	0.1	1.97	0.52	2.9968e-07	4.52573	up	[T]	Signal transduction mechanisms	Biological Process: cellular process (GO:0009987);; Cellular Component: membrane (GO:0016020);; Molecular Function: transferase activity, transferring glycosyl groups (GO:0016757);;	--	--	--	Cellulose synthase	Cellulose synthase A catalytic subunit 7 [UDP-forming] OS=Arabidopsis thaliana OX=3702 GN=CESA7 PE=1 SV=1	L	Replication, recombination and repair	unnamed protein product, partial [Vitis vinifera]
c101564.graph_c0	0.07	0.39	0	7.35	4.1	5.08	8.22928e-14	4.52274	up	--	--	Cellular Component: integral component of membrane (GO:0016021);;	K08507|1.35912e-08|thj:104810051|K08507 unconventional SNARE in the endoplasmic reticulum protein 1 | (RefSeq) uncharacterized LOC104810051	--	--	--	--	U	Intracellular trafficking, secretion, and vesicular transport	uncharacterized protein LOC21407383 isoform X4 [Morus notabilis]
c106132.graph_c1	0.25	0.26	0.02	4.08	3.2	4.09	2.97988e-15	4.51529	up	--	--	Molecular Function: nucleic acid binding (GO:0003676);; Biological Process: DNA integration (GO:0015074);;	--	[R]	General function prediction only	--	--	L	Replication, recombination and repair	hypothetical protein VITISV_010513 [Vitis vinifera]
c105893.graph_c0	0.08	0.05	0.05	2.36	2.3	1.6	2.8684e-14	4.49825	up	--	--	--	--	--	--	--	--	S	Function unknown	PREDICTED: putative disease resistance RPP13-like protein 1 isoform X1 [Vitis vinifera]
c87272.graph_c0	0	0	0.15	1.06	1.24	0.51	2.66979e-09	4.49527	up	--	--	--	--	[R]	General function prediction only	GAG-pre-integrase domain	Retrovirus-related Pol polyprotein from transposon RE2 OS=Arabidopsis thaliana OX=3702 GN=RE2 PE=4 SV=1	S	Function unknown	hypothetical protein VITISV_041217 [Vitis vinifera]
c63594.graph_c0	0	0	0	1.06	0.28	1.1	2.89181e-07	4.48696	up	--	--	--	--	--	--	--	--	S	Function unknown	PREDICTED: sarcolemmal membrane-associated protein [Vitis vinifera]
c79986.graph_c0	0	0	0	0.43	0.65	0.58	2.21085e-07	4.48386	up	--	--	Molecular Function: binding (GO:0005488);; Biological Process: cellular process (GO:0009987);;	--	--	--	--	--	U	Intracellular trafficking, secretion, and vesicular transport	hypothetical protein VITISV_002979 [Vitis vinifera]
c92342.graph_c0	0	0	0	1.77	0.83	2.14	2.57677e-07	4.48344	up	--	--	Cellular Component: chloroplast (GO:0009507);; Biological Process: response to stimulus (GO:0050896);;	--	--	--	Pathogenesis-related protein Bet v I family	MLP-like protein 43 OS=Arabidopsis thaliana OX=3702 GN=MLP43 PE=1 SV=1	S	Function unknown	PREDICTED: MLP-like protein 28 isoform X1 [Vitis vinifera]
c107751.graph_c2	0	0.13	0.26	5.3	8.83	4.27	3.22794e-10	4.46616	up	--	--	Molecular Function: nucleic acid binding (GO:0003676);; Molecular Function: zinc ion binding (GO:0008270);; Biological Process: DNA integration (GO:0015074);;	--	[R]	General function prediction only	--	--	L	Replication, recombination and repair	hypothetical protein VITISV_015758 [Vitis vinifera]
c74758.graph_c0	0	0	0	0.92	0.44	0.51	3.18526e-07	4.45755	up	--	--	--	--	--	--	Hydrophobic seed protein;; Protease inhibitor/seed storage/LTP family	14 kDa proline-rich protein DC2.15 OS=Daucus carota OX=4039 PE=2 SV=1	S	Function unknown	PREDICTED: 14 kDa proline-rich protein DC2.15 [Vitis vinifera]
c85127.graph_c0	0.15	0	0	4.82	2.56	4.26	3.7419e-08	4.44328	up	[K]	Transcription	Molecular Function: protein kinase activity (GO:0004672);; Molecular Function: ATP binding (GO:0005524);; Biological Process: protein phosphorylation (GO:0006468);; Cellular Component: integral component of membrane (GO:0016021);;	--	--	--	Leucine Rich repeats (2 copies);; Leucine Rich Repeat	BRASSINOSTEROID INSENSITIVE 1-associated receptor kinase 1 OS=Arabidopsis thaliana OX=3702 GN=BAK1 PE=1 SV=2	S	Function unknown	unnamed protein product, partial [Vitis vinifera]
c92912.graph_c0	0	0.11	0.09	5.32	2.03	3.4	9.68075e-09	4.422	up	--	--	--	--	--	--	--	--	S	Function unknown	PREDICTED: VAN3-binding protein isoform X2 [Vitis vinifera]
c89737.graph_c0	2.83	2.75	3.1	76.62	38.67	49.29	7.93184e-30	4.41338	up	--	--	Molecular Function: polygalacturonase activity (GO:0004650);; Cellular Component: extracellular region (GO:0005576);; Biological Process: carbohydrate metabolic process (GO:0005975);; Biological Process: defense response (GO:0006952);; Molecular Function: ADP binding (GO:0043531);; Biological Process: cell wall organization (GO:0071555);;	--	[T]	Signal transduction mechanisms	--	Putative disease resistance RPP13-like protein 1 OS=Arabidopsis thaliana OX=3702 GN=RPPL1 PE=3 SV=1	S	Function unknown	hypothetical protein VITISV_023355 [Vitis vinifera]
c113271.graph_c0	0	0	0	6.02	3.18	2.99	5.33746e-07	4.40165	up	--	--	Biological Process: drug transmembrane transport (GO:0006855);; Molecular Function: drug transmembrane transporter activity (GO:0015238);; Molecular Function: antiporter activity (GO:0015297);; Cellular Component: integral component of membrane (GO:0016021);;	K03327|5.67628e-24|vvi:100250967|K03327 multidrug resistance protein, MATE family | (RefSeq) protein DETOXIFICATION 35	[R]	General function prediction only	--	Protein DETOXIFICATION 34 OS=Arabidopsis thaliana OX=3702 GN=DTX34 PE=2 SV=1	V	Defense mechanisms	hypothetical protein VITISV_014413 [Vitis vinifera]
c106212.graph_c0	0	0	0	1.78	0.82	2.18	5.96332e-07	4.39155	up	--	--	--	--	--	--	--	--	--	--	hypothetical protein VITISV_044262 [Vitis vinifera]
c92925.graph_c0	0	0	0	2.69	1.9	1.07	8.37505e-07	4.35226	up	--	--	Biological Process: proteolysis (GO:0006508);; Molecular Function: cysteine-type peptidase activity (GO:0008234);;	--	--	--	--	--	--	--	PREDICTED: uncharacterized protein LOC104879889 isoform X1 [Vitis vinifera]
c105680.graph_c0	0	0	0	3.5	3.28	4.39	7.66211e-07	4.34892	up	--	--	--	--	--	--	Skp1 family, tetramerisation domain	--	--	--	--
c111264.graph_c0	0	0	0.03	1.61	0.99	0.98	1.03151e-07	4.34031	up	--	--	--	--	[R]	General function prediction only	Reverse transcriptase (RNA-dependent DNA polymerase)	Retrovirus-related Pol polyprotein from transposon RE1 OS=Arabidopsis thaliana OX=3702 GN=RE1 PE=2 SV=1	S	Function unknown	Cysteine-rich RLK (receptor-like protein kinase) 8 [Dorcoceras hygrometricum]
c95360.graph_c0	0	0	0	0.68	0.77	0.6	8.51102e-07	4.33619	up	--	--	Biological Process: response to stimulus (GO:0050896);;	--	--	--	TIR domain;; NB-ARC domain;; TIR domain	TMV resistance protein N OS=Nicotiana glutinosa OX=35889 GN=N PE=1 SV=1	S	Function unknown	PREDICTED: TMV resistance protein N [Vitis vinifera]
c99651.graph_c2	0.31	0.29	0.49	9.04	6.22	8.43	1.85842e-23	4.3328	up	--	--	Biological Process: flavonoid biosynthetic process (GO:0009813);; Cellular Component: intracellular membrane-bounded organelle (GO:0043231);; Biological Process: flavonoid glucuronidation (GO:0052696);; Molecular Function: quercetin 3-O-glucosyltransferase activity (GO:0080043);; Molecular Function: quercetin 7-O-glucosyltransferase activity (GO:0080044);;	--	[GC]	--	--	UDP-glycosyltransferase 88F3 OS=Pyrus communis OX=23211 GN=UGT88F3 PE=2 SV=1	S	Function unknown	PREDICTED: UDP-glycosyltransferase 88B1-like [Vitis vinifera]
c98758.graph_c0	0.43	0.62	1.54	5.45	4.46	5.06	1.15131e-38	4.31187	up	--	--	Cellular Component: mitochondrion (GO:0005739);; Biological Process: lipoate biosynthetic process (GO:0009107);; Biological Process: protein lipoylation (GO:0009249);; Molecular Function: octanoyltransferase activity (GO:0016415);; Molecular Function: lipoyl(octanoyl) transferase activity (GO:0033819);;	--	--	--	--	--	--	--	hypothetical protein B456_004G092400 [Gossypium raimondii]
c88067.graph_c0	0	0	0	1.03	1.59	1.17	1.09276e-06	4.30785	up	--	--	--	--	--	--	--	--	S	Function unknown	unnamed protein product, partial [Vitis vinifera]
c108320.graph_c1	0.02	0.1	0	1.08	1.11	1.01	2.21241e-12	4.2876	up	--	--	--	--	--	--	--	--	--	--	putative mitochondrial protein [Apostasia shenzhenica]
c88250.graph_c1	0.04	0.08	0.04	1.36	1.7	2.52	3.85224e-10	4.28549	up	--	--	Biological Process: vesicle docking involved in exocytosis (GO:0006904);; Cellular Component: integral component of membrane (GO:0016021);;	K15292|0|vvi:100248925|K15292 syntaxin-binding protein 1 | (RefSeq) protein transport Sec1a	[U]	Intracellular trafficking, secretion, and vesicular transport	Sec1 family	Protein transport Sec1a OS=Arabidopsis thaliana OX=3702 GN=SEC1A PE=2 SV=3	U	Intracellular trafficking, secretion, and vesicular transport	unnamed protein product, partial [Vitis vinifera]
c93802.graph_c0	0	0.1	0	2.88	3.04	2.7	2.17874e-08	4.28495	up	--	--	Molecular Function: monooxygenase activity (GO:0004497);; Cellular Component: integral component of membrane (GO:0016021);; Biological Process: oxidation-reduction process (GO:0055114);;	--	[T]	Signal transduction mechanisms	Protein of unknown function (DUF568)	Cytochrome b561 and DOMON domain-containing protein At5g47530 OS=Arabidopsis thaliana OX=3702 GN=At5g47530 PE=2 SV=1	S	Function unknown	PREDICTED: cytochrome b561 and DOMON domain-containing protein At5g47530 [Vitis vinifera]
c88183.graph_c0	0	0	0	0.53	0.4	0.6	1.45947e-06	4.2772	up	--	--	--	--	--	--	F-box associated domain;; F-box associated;; F-box domain;; F-box-like	F-box protein At5g65850 OS=Arabidopsis thaliana OX=3702 GN=At5g65850 PE=2 SV=1	S	Function unknown	PREDICTED: F-box protein At1g30790 isoform X1 [Vitis vinifera]
c91330.graph_c1	0.2	0.19	0.36	4.72	6.64	5.31	7.58806e-18	4.27641	up	--	--	Molecular Function: nucleic acid binding (GO:0003676);; Biological Process: cellular macromolecule metabolic process (GO:0044260);; Biological Process: nucleic acid metabolic process (GO:0090304);;	--	[R]	General function prediction only	--	Retrovirus-related Pol polyprotein from transposon RE1 OS=Arabidopsis thaliana OX=3702 GN=RE1 PE=2 SV=1	L	Replication, recombination and repair	Pol [Vitis vinifera]
c69387.graph_c0	0	0	0	1.29	0.73	1.05	1.78706e-06	4.25839	up	--	--	--	K04382|9.47326e-06|egu:105046451|K04382 serine/threonine-protein phosphatase 2A catalytic subunit [EC:3.1.3.16] | (RefSeq) serine/threonine-protein phosphatase PP2A-2 catalytic subunit-like	[T]	Signal transduction mechanisms	--	Serine/threonine-protein phosphatase PP2A-4 catalytic subunit OS=Oryza sativa subsp. japonica OX=39947 GN=PP2A4 PE=2 SV=2	--	--	Serine/threonine-protein phosphatase [Zea mays]
c93003.graph_c0	0.36	0.26	0.82	10.78	10.37	8.21	1.06746e-21	4.23072	up	--	--	Cellular Component: peroxisome (GO:0005777);;	--	--	--	--	--	S	Function unknown	PREDICTED: uncharacterized protein LOC100261598 [Vitis vinifera]
c100381.graph_c1	0	0	0	0.49	0.66	0.37	2.16986e-06	4.22643	up	[K]	Transcription	Biological Process: defense response (GO:0006952);; Biological Process: signal transduction (GO:0007165);; Molecular Function: ADP binding (GO:0043531);;	--	--	--	Leucine Rich repeats (2 copies);; Leucine rich repeat;; Leucine Rich Repeat	TMV resistance protein N OS=Nicotiana glutinosa OX=35889 GN=N PE=1 SV=1	S	Function unknown	hypothetical protein VITISV_036339 [Vitis vinifera]
c104383.graph_c1	0	0	0	0.28	0.44	0.28	2.45674e-06	4.21338	up	--	--	Molecular Function: binding (GO:0005488);; Cellular Component: nucleus (GO:0005634);; Biological Process: primary metabolic process (GO:0044238);; Biological Process: cellular macromolecule metabolic process (GO:0044260);;	--	[R]	General function prediction only	Reverse transcriptase (RNA-dependent DNA polymerase)	Retrovirus-related Pol polyprotein from transposon RE1 OS=Arabidopsis thaliana OX=3702 GN=RE1 PE=2 SV=1	L	Replication, recombination and repair	uncharacterized protein LOC18046468 isoform X1 [Citrus clementina]
c103582.graph_c0	0.04	0	0.02	0.84	0.82	0.7	6.68772e-09	4.20205	up	--	--	Molecular Function: DNA binding (GO:0003677);;	--	--	--	--	Telomere repeat-binding protein 5 OS=Arabidopsis thaliana OX=3702 GN=TRP5 PE=1 SV=2	S	Function unknown	PREDICTED: telomere repeat-binding protein 5 isoform X2 [Vitis vinifera]
c73930.graph_c0	0	0	0	0.24	1.81	0.36	4.29276e-06	4.18675	up	[P]	Inorganic ion transport and metabolism	Cellular Component: plasma membrane (GO:0005886);; Molecular Function: nitrate transmembrane transporter activity (GO:0015112);; Biological Process: nitrate transport (GO:0015706);; Cellular Component: integral component of membrane (GO:0016021);; Biological Process: transmembrane transport (GO:0055085);;	K02575|0|vvi:100241340|K02575 MFS transporter, NNP family, nitrate/nitrite transporter | (RefSeq) high affinity nitrate transporter 2.4	--	--	Major Facilitator Superfamily	High affinity nitrate transporter 2.4 OS=Arabidopsis thaliana OX=3702 GN=NRT2.4 PE=2 SV=1	P	Inorganic ion transport and metabolism	PREDICTED: high affinity nitrate transporter 2.4 [Vitis vinifera]
c100301.graph_c0	0	0	0	0.38	0.62	0.34	3.26372e-06	4.18074	up	--	--	Molecular Function: transferase activity, transferring glycosyl groups (GO:0016757);;	K13495|9.39708e-12|vvi:100262460|K13495 cis-zeatin O-glucosyltransferase [EC:2.4.1.215] | (RefSeq) zeatin O-glucosyltransferase-like	--	--	--	--	S	Function unknown	PREDICTED: zeatin O-glucosyltransferase-like [Vitis vinifera]
c113184.graph_c2	0.02	0.15	0.25	3.47	2.51	2.95	2.89613e-18	4.1653	up	--	--	--	--	--	--	--	--	S	Function unknown	uncharacterized protein LOC106764837 [Vigna radiata var. radiata]
c82761.graph_c0	0	0	0	1.19	1.16	1.26	3.81852e-06	4.15844	up	--	--	--	--	--	--	--	--	S	Function unknown	uncharacterized protein LOC112091477 [Morus notabilis]
c104758.graph_c2	0	0	0	1.33	0.99	3.11	4.699e-06	4.14968	up	--	--	Molecular Function: magnesium ion binding (GO:0000287);; Cellular Component: cytoplasm (GO:0005737);; Molecular Function: terpene synthase activity (GO:0010333);; Biological Process: terpenoid biosynthetic process (GO:0016114);;	--	--	--	Terpene synthase, N-terminal domain	Valencene synthase OS=Vitis vinifera OX=29760 GN=ValCS PE=1 SV=1	--	--	unnamed protein product, partial [Vitis vinifera]
c76240.graph_c0	0	0.25	0	2.97	2.52	3.98	2.42608e-08	4.14706	up	--	--	--	K02138|3.19462e-08|jcu:105628140|K02138 F-type H+-transporting ATPase subunit d | (RefSeq) ATP synthase subunit d, mitochondrial-like	[C]	Energy production and conversion	--	ATP synthase subunit d, mitochondrial OS=Arabidopsis thaliana OX=3702 GN=At3g52300 PE=1 SV=3	S	Function unknown	PREDICTED: pentatricopeptide repeat-containing protein At1g62350 [Vitis vinifera]
c50312.graph_c0	0	0	0	0.52	0.85	0.62	4.29251e-06	4.14482	up	--	--	--	--	--	--	--	--	--	--	hypothetical protein PanWU01x14_251180, partial [Parasponia andersonii]
c86492.graph_c1	0	0	0	0.59	2.21	1.65	5.57827e-06	4.12324	up	--	--	Molecular Function: monooxygenase activity (GO:0004497);; Molecular Function: iron ion binding (GO:0005506);; Biological Process: sterol metabolic process (GO:0016125);; Molecular Function: oxidoreductase activity, acting on paired donors, with incorporation or reduction of molecular oxygen (GO:0016705);; Molecular Function: lyase activity (GO:0016829);; Molecular Function: heme binding (GO:00200…	K01723|1.11995e-29|vvi:100264033|K01723 hydroperoxide dehydratase [EC:4.2.1.92] | (RefSeq) allene oxide synthase 3-like	--	--	--	Allene oxide synthase 2 OS=Oryza sativa subsp. japonica OX=39947 GN=CYP74A2 PE=2 SV=2	Q	Secondary metabolites biosynthesis, transport and catabolism	PREDICTED: allene oxide synthase 3-like [Vitis vinifera]
c88390.graph_c0	0.07	0.06	0.18	2.15	4.38	2.58	7.70971e-10	4.12027	up	--	--	--	--	[R]	General function prediction only	Reverse transcriptase (RNA-dependent DNA polymerase)	Uncharacterized mitochondrial protein AtMg01250 OS=Arabidopsis thaliana OX=3702 GN=AtMg01250 PE=4 SV=1	S	Function unknown	hypothetical protein CRG98_007746 [Punica granatum]
c85160.graph_c0	0	0	0	2.77	2.87	1.59	5.86604e-06	4.10934	up	--	--	--	--	--	--	NB-ARC domain;; ATPase family associated with various cellular activities (AAA)	Putative disease resistance protein At4g11170 OS=Arabidopsis thaliana OX=3702 GN=At4g11170 PE=2 SV=1	--	--	unnamed protein product, partial [Vitis vinifera]
c99840.graph_c1	0.09	0.13	0.19	3.27	4.1	3.3	1.07774e-10	4.08969	up	--	--	Molecular Function: ATPase activity, coupled to transmembrane movement of substances (GO:0042626);; Biological Process: single-organism transport (GO:0044765);; Biological Process: organic substance transport (GO:0071702);;	--	[IR]	--	--	ABC transporter A family member 12 OS=Arabidopsis thaliana OX=3702 GN=ABCA12 PE=3 SV=1	S	Function unknown	hypothetical protein VITISV_021400 [Vitis vinifera]
c88631.graph_c0	0	0	0	2.82	1.23	3.56	7.43503e-06	4.08461	up	--	--	--	K01187|3.31893e-07|vvi:100259567|K01187 alpha-glucosidase [EC:3.2.1.20] | (RefSeq) alpha-glucosidase	--	--	--	--	S	Function unknown	hypothetical protein VITISV_009466 [Vitis vinifera]
c110847.graph_c1	0.96	2.02	1.88	5.82	5.47	5.11	7.40684e-20	4.07703	up	--	--	--	--	--	--	--	--	S	Function unknown	PREDICTED: uncharacterized protein LOC4329120 [Oryza sativa Japonica Group]
c81462.graph_c0	0	0.04	0	0.6	0.72	0.49	2.6813e-07	4.06902	up	--	--	--	--	--	--	--	--	--	--	hypothetical protein CDL12_30040 [Handroanthus impetiginosus]
c99025.graph_c1	0.63	0.58	0.32	6.88	9.32	7.72	8.06829e-10	4.06637	up	--	--	Molecular Function: nucleotide binding (GO:0000166);; Biological Process: lipid transport (GO:0006869);; Cellular Component: membrane (GO:0016020);; Molecular Function: ATPase activity, coupled to transmembrane movement of substances (GO:0042626);; Cellular Component: intracellular membrane-bounded organelle (GO:0043231);;	--	[IR]	--	--	ABC transporter A family member 5 OS=Arabidopsis thaliana OX=3702 GN=ABCA5 PE=3 SV=2	S	Function unknown	LOW QUALITY PROTEIN: ABC transporter A family member 12-like [Quercus suber]
c108913.graph_c1	3.58	2.77	3.78	11.47	21.66	44.38	4.41025e-27	4.04396	up	[M]	Cell wall/membrane/envelope biogenesis	Molecular Function: nucleotide binding (GO:0000166);; Biological Process: anthocyanin-containing compound biosynthetic process (GO:0009718);; Molecular Function: dihydrokaempferol 4-reductase activity (GO:0045552);; Molecular Function: coenzyme binding (GO:0050662);; Biological Process: oxidation-reduction process (GO:0055114);;	K13082|0|vvi:100233141|K13082 bifunctional dihydroflavonol 4-reductase/flavanone 4-reductase [EC:1.1.1.219 1.1.1.234] | (RefSeq) DFR, FNR, dfr1; dihydroflavonol reductase	[V]	Defense mechanisms	NAD dependent epimerase/dehydratase family;; 3-beta hydroxysteroid dehydrogenase/isomerase family;; GDP-mannose 4,6 dehydratase;; NAD(P)H-binding;; Male sterility protein;; NmrA-like family;; short chain dehydrogenase;; KR domain;; Polysaccharide biosynthesis protein	Dihydroflavonol 4-reductase OS=Vitis vinifera OX=29760 GN=DFR PE=1 SV=1	M	Cell wall/membrane/envelope biogenesis	unnamed protein product, partial [Vitis vinifera]
c93290.graph_c0	0	0.18	0	1.57	1.38	2.56	2.74947e-08	4.0425	up	--	--	Molecular Function: enzyme inhibitor activity (GO:0004857);;	--	--	--	Plant invertase/pectin methylesterase inhibitor	21 kDa protein OS=Daucus carota OX=4039 PE=2 SV=1	S	Function unknown	PREDICTED: 21 kDa protein-like [Vitis vinifera]
c106627.graph_c0	0.48	0.14	0.42	3.8	3.97	3.58	5.45284e-17	4.03454	up	[M]	Cell wall/membrane/envelope biogenesis	Molecular Function: oxidoreductase activity (GO:0016491);; Molecular Function: coenzyme binding (GO:0050662);;	--	[V]	Defense mechanisms	--	Putative anthocyanidin reductase OS=Ginkgo biloba OX=3311 PE=2 SV=1	M	Cell wall/membrane/envelope biogenesis	PREDICTED: anthocyanidin reductase ((2S)-flavan-3-ol-forming)-like [Vitis vinifera]
c86046.graph_c1	0.04	0	0	1.17	1.17	0.96	1.93024e-06	4.02924	up	--	--	Biological Process: transport (GO:0006810);; Biological Process: cellular process (GO:0009987);; Cellular Component: membrane part (GO:0044425);;	--	--	--	--	--	S	Function unknown	hypothetical protein VITISV_000106 [Vitis vinifera]
c89616.graph_c0	0.21	0.39	0.38	10.1	7.1	11.27	2.7749e-09	4.01875	up	--	--	Molecular Function: metal ion binding (GO:0046872);;	--	[IU]	--	DDHD domain	Phospholipase SGR2 OS=Arabidopsis thaliana OX=3702 GN=SGR2 PE=1 SV=1	S	Function unknown	hypothetical protein B456_005G116600 [Gossypium raimondii]
c93399.graph_c0	0.25	0.53	0.09	7.04	3.29	5.95	3.46975e-14	3.99914	up	--	--	--	--	--	--	--	--	--	--	PREDICTED: uncharacterized protein LOC107428654 [Ziziphus jujuba]
c106507.graph_c3	0	0.04	0	0.42	1.47	0.8	3.48394e-06	3.99705	up	--	--	Molecular Function: nucleic acid binding (GO:0003676);; Molecular Function: aspartic-type endopeptidase activity (GO:0004190);; Cellular Component: nucleus (GO:0005634);; Biological Process: proteolysis (GO:0006508);; Biological Process: DNA integration (GO:0015074);;	--	[R]	General function prediction only	Reverse transcriptase (RNA-dependent DNA polymerase)	RNA-directed DNA polymerase homolog OS=Oenothera berteroana OX=3950 PE=4 SV=1	L	Replication, recombination and repair	uncharacterized protein LOC111411108 [Olea europaea var. sylvestris]
c100301.graph_c1	0	0	0	0.53	0.64	0.37	1.43087e-05	3.99147	up	--	--	Biological Process: cellular aromatic compound metabolic process (GO:0006725);; Molecular Function: transferase activity (GO:0016740);; Biological Process: cellular nitrogen compound metabolic process (GO:0034641);; Biological Process: heterocycle metabolic process (GO:0046483);; Molecular Function: organic cyclic compound binding (GO:0097159);; Biological Process: organic cyclic compound metabol…	K13495|3.82346e-16|mtr:MTR_8g090095|K13495 cis-zeatin O-glucosyltransferase [EC:2.4.1.215] | (RefSeq) zeatin O-glucosyltransferase-like protein	--	--	--	Zeatin O-glucosyltransferase OS=Phaseolus lunatus OX=3884 GN=ZOG1 PE=2 SV=1	S	Function unknown	hypothetical protein VITISV_012399 [Vitis vinifera]
c109130.graph_c1	0	0	0	3.48	13.59	4.31	1.74532e-05	3.97978	up	--	--	Cellular Component: membrane (GO:0016020);;	--	--	--	Plant protein of unknown function	--	--	--	PREDICTED: UPF0481 protein At3g47200-like [Vitis vinifera]
c68249.graph_c0	0.03	0	0	0.45	0.69	0.48	3.05936e-06	3.97826	up	--	--	--	--	[R]	General function prediction only	Reverse transcriptase (RNA-dependent DNA polymerase)	Uncharacterized mitochondrial protein AtMg00310 OS=Arabidopsis thaliana OX=3702 GN=AtMg00310 PE=4 SV=1	S	Function unknown	ribonuclease H, partial [Trifolium pratense]
c94892.graph_c0	0	0.2	1.3	7.84	3.49	4.9	8.34356e-09	3.9745	up	--	--	Molecular Function: ferredoxin-NADP+ reductase activity (GO:0004324);; Biological Process: oxidation-reduction process (GO:0055114);;	K02641|1.08295e-18|vra:106775989|K02641 ferredoxin--NADP+ reductase [EC:1.18.1.2] | (RefSeq) ferredoxin--NADP reductase, root isozyme, chloroplastic	[C]	Energy production and conversion	--	Ferredoxin--NADP reductase, embryo isozyme, chloroplastic OS=Oryza sativa subsp. japonica OX=39947 GN=Os07g0147900 PE=1 SV=1	P	Inorganic ion transport and metabolism	ferredoxin--NADP reductase, root-type isozyme, chloroplastic-like isoform X2 [Helianthus annuus]
c105164.graph_c0	1.38	2.28	0.78	3.48	11.59	3.59	2.25584e-10	3.95671	up	[E]	Amino acid transport and metabolism	Cellular Component: cytosol (GO:0005829);; Biological Process: methionine biosynthetic process (GO:0009086);; Biological Process: phosphorylation (GO:0016310);; Molecular Function: identical protein binding (GO:0042802);; Molecular Function: S-methyl-5-thioribose kinase activity (GO:0046522);;	K00899|0|vvi:100242426|K00899 5-methylthioribose kinase [EC:2.7.1.100] | (RefSeq) methylthioribose kinase	--	--	Phosphotransferase enzyme family	Methylthioribose kinase OS=Arabidopsis thaliana OX=3702 GN=MTK PE=1 SV=1	S	Function unknown	PREDICTED: methylthioribose kinase [Vitis vinifera]
c95847.graph_c1	0	0	0.04	0.36	0.68	0.62	4.08e-06	3.95613	up	--	--	Cellular Component: plasma membrane (GO:0005886);; Cellular Component: integral component of membrane (GO:0016021);; Molecular Function: transmembrane transporter activity (GO:0022857);; Biological Process: transmembrane transport (GO:0055085);;	--	--	--	EamA-like transporter family	WAT1-related protein At3g18200 OS=Arabidopsis thaliana OX=3702 GN=At3g18200 PE=2 SV=1	S	Function unknown	PREDICTED: WAT1-related protein At3g18200 [Vitis vinifera]
c92209.graph_c0	0	1.25	0	5.48	3.6	2.45	1.09579e-06	3.94333	up	--	--	Molecular Function: protein serine/threonine kinase activity (GO:0004674);; Molecular Function: ATP binding (GO:0005524);; Biological Process: protein phosphorylation (GO:0006468);; Cellular Component: integral component of membrane (GO:0016021);; Molecular Function: polysaccharide binding (GO:0030247);;	--	--	--	--	--	T	Signal transduction mechanisms	PREDICTED: rust resistance kinase Lr10 isoform X1 [Vitis vinifera]
c88213.graph_c0	0.11	0.21	0.1	3.56	3.66	4.96	3.58279e-08	3.93582	up	--	--	--	--	--	--	Thaumatin family	Thaumatin-like protein OS=Actinidia deliciosa OX=3627 GN=tlp PE=1 SV=2	S	Function unknown	unnamed protein product, partial [Vitis vinifera]
c76087.graph_c0	0	0	0	0.43	4.41	1.44	2.83704e-05	3.9325	up	--	--	--	K04733|1.84029e-29|vvi:100251517|K04733 interleukin-1 receptor-associated kinase 4 [EC:2.7.11.1] | (RefSeq) rust resistance kinase Lr10-like	--	--	--	RING-H2 finger protein ATL22 OS=Arabidopsis thaliana OX=3702 GN=ATL22 PE=2 SV=2	--	--	hypothetical protein VITISV_024237 [Vitis vinifera]
c73373.graph_c0	0	0	0	0.99	0.96	1.73	2.51375e-05	3.91735	up	--	--	--	K11268|9.85217e-06|vvi:100242830|K11268 N-acetyltransferase [EC:2.3.1.-] | (RefSeq) protein CHROMOSOME TRANSMISSION FIDELITY 7	--	--	--	--	--	--	--
c71126.graph_c0	0	0	0.37	3.93	4.98	5.42	1.27853e-06	3.91537	up	--	--	Molecular Function: metal ion binding (GO:0046872);; Molecular Function: dioxygenase activity (GO:0051213);; Biological Process: oxidation-reduction process (GO:0055114);;	--	[QR]	--	--	Codeine O-demethylase OS=Papaver somniferum OX=3469 GN=CODM PE=1 SV=1	S	Function unknown	PREDICTED: protein SRG1 [Vitis vinifera]
c113088.graph_c1	0	0.42	1.25	1.16	0.54	0.89	8.83982e-08	3.90983	up	--	--	Molecular Function: nucleotide binding (GO:0000166);;	K08900|9.9703e-15|sind:105168674|K08900 mitochondrial chaperone BCS1 | (RefSeq) mitochondrial chaperone BCS1-like	[O]	Posttranslational modification, protein turnover, chaperones	--	Protein HYPER-SENSITIVITY-RELATED 4 OS=Arabidopsis thaliana OX=3702 GN=HSR4 PE=2 SV=1	O	Posttranslational modification, protein turnover, chaperones	AAA-ATPase At3g50940-like isoform X1 [Hevea brasiliensis]
c76098.graph_c0	0.06	0	0.06	1.26	1.79	1.5	1.13388e-06	3.90857	up	[J]	Translation, ribosomal structure and biogenesis	Molecular Function: GTPase activity (GO:0003924);; Molecular Function: GTP binding (GO:0005525);;	K03234|6.7404e-112|cmo:103496388|K03234 elongation factor 2 | (RefSeq) elongation factor 2	[J]	Translation, ribosomal structure and biogenesis	--	Elongation factor 2 OS=Arabidopsis thaliana OX=3702 GN=LOS1 PE=1 SV=1	J	Translation, ribosomal structure and biogenesis	PREDICTED: elongation factor 2 [Cucumis melo]
c91846.graph_c2	0	0	0	1.09	1.02	1.61	2.76399e-05	3.90273	up	--	--	Molecular Function: zinc ion binding (GO:0008270);; Cellular Component: integral component of membrane (GO:0016021);; Molecular Function: oxidoreductase activity (GO:0016491);; Biological Process: oxidation-reduction process (GO:0055114);;	--	[R]	General function prediction only	--	NADPH-dependent oxidoreductase 2-alkenal reductase OS=Arabidopsis thaliana OX=3702 GN=AER PE=1 SV=1	S	Function unknown	hypothetical protein VITISV_035662 [Vitis vinifera]
c83496.graph_c0	0.05	0	0	0.75	1.47	0.99	6.53761e-06	3.89514	up	[GI]	--	Molecular Function: hydrolase activity, acting on ester bonds (GO:0016788);; Biological Process: cell wall organization (GO:0071555);;	--	--	--	Pectinesterase	Probable pectinesterase 55 OS=Arabidopsis thaliana OX=3702 GN=PME55 PE=2 SV=1	G	Carbohydrate transport and metabolism	PREDICTED: probable pectinesterase 29 [Ziziphus jujuba]
c110897.graph_c0	0	0	0	0.11	2.57	0.53	4.25874e-05	3.88837	up	--	--	Molecular Function: ADP binding (GO:0043531);;	--	[T]	Signal transduction mechanisms	NB-ARC domain	Disease resistance RPP13-like protein 4 OS=Arabidopsis thaliana OX=3702 GN=RPP13L4 PE=1 SV=2	S	Function unknown	unnamed protein product, partial [Vitis vinifera]
c53317.graph_c0	0	0	0	0.82	0.79	1.08	3.07576e-05	3.88586	up	--	--	--	--	--	--	Retroviral aspartyl protease	--	L	Replication, recombination and repair	PREDICTED: uncharacterized protein LOC109001426 [Juglans regia]
c91721.graph_c0	3.12	1.31	4.51	46.64	38.83	45.07	2.71473e-28	3.87937	up	--	--	--	--	--	--	--	Receptor like protein 29 OS=Arabidopsis thaliana OX=3702 GN=RLP29 PE=2 SV=1	--	--	unnamed protein product, partial [Vitis vinifera]
c91406.graph_c0	0	0	0	0.28	0.46	0.29	3.23993e-05	3.87889	up	[X]	Mobilome: prophages, transposons	--	--	[R]	General function prediction only	Integrase core domain;; GAG-pre-integrase domain	Retrovirus-related Pol polyprotein from transposon RE1 OS=Arabidopsis thaliana OX=3702 GN=RE1 PE=2 SV=1	S	Function unknown	hypothetical protein VITISV_027576 [Vitis vinifera]
c99847.graph_c0	0	0	0	0.59	0.4	0.17	3.96907e-05	3.86488	up	--	--	Molecular Function: alpha-L-fucosidase activity (GO:0004560);;	K15923|2.26763e-08|fve:101297611|K15923 alpha-L-fucosidase 2 [EC:3.2.1.51] | (RefSeq) alpha-L-fucosidase 2-like	--	--	--	Alpha-L-fucosidase 2 OS=Arabidopsis thaliana OX=3702 GN=FUC95A PE=1 SV=1	S	Function unknown	PREDICTED: alpha-L-fucosidase 2-like [Daucus carota subsp. sativus]
c85494.graph_c0	0	0	0	0.37	0.4	0.46	3.55627e-05	3.86431	up	--	--	Molecular Function: nucleic acid binding (GO:0003676);;	K11593|0|vvi:100250362|K11593 eukaryotic translation initiation factor 2C | (RefSeq) protein argonaute 5	[J]	Translation, ribosomal structure and biogenesis	Piwi domain;; PAZ domain;; Argonaute linker 2 domain;; Mid domain of argonaute	Protein argonaute MEL1 OS=Oryza sativa subsp. japonica OX=39947 GN=MEL1 PE=2 SV=1	J	Translation, ribosomal structure and biogenesis	PREDICTED: protein argonaute 5 isoform X1 [Vitis vinifera]
c93664.graph_c0	0.11	0.53	0.1	3.92	4.92	4.7	5.62759e-13	3.8546	up	--	--	Molecular Function: nucleic acid binding (GO:0003676);; Molecular Function: zinc ion binding (GO:0008270);; Biological Process: DNA integration (GO:0015074);;	--	[R]	General function prediction only	--	--	L	Replication, recombination and repair	hypothetical protein VITISV_035070 [Vitis vinifera]
c113274.graph_c0	0	0	0	3.41	2.47	3.3	4.64156e-05	3.82788	up	--	--	Molecular Function: ATP binding (GO:0005524);; Biological Process: defense response (GO:0006952);; Biological Process: signal transduction (GO:0007165);; Molecular Function: ADP binding (GO:0043531);;	--	--	--	--	Disease resistance protein ADR2 OS=Arabidopsis thaliana OX=3702 GN=ADR2 PE=2 SV=1	S	Function unknown	hypothetical protein VITISV_024045 [Vitis vinifera]
c103120.graph_c0	0.44	0.13	0.97	6.57	16.2	12.36	1.48629e-07	3.78823	up	[QV]	--	Molecular Function: iron ion binding (GO:0005506);; Cellular Component: integral component of membrane (GO:0016021);; Molecular Function: heme binding (GO:0020037);; Molecular Function: flavonoid 3',5'-hydroxylase activity (GO:0033772);; Biological Process: secondary metabolite biosynthetic process (GO:0044550);; Biological Process: oxidation-reduction process (GO:0055114);;	K20618|0|vvi:100249522|K20618 cytochrome P450 family 76 subfamily A | (RefSeq) cytochrome P450 76A1	[Q]	Secondary metabolites biosynthesis, transport and catabolism	Cytochrome P450	Cytochrome P450 76A2 OS=Solanum melongena OX=4111 GN=CYP76A2 PE=2 SV=1	Q	Secondary metabolites biosynthesis, transport and catabolism	PREDICTED: cytochrome P450 76A1 [Vitis vinifera]
c109999.graph_c3	0.48	0.11	0.11	4.59	2.98	6.52	3.59953e-08	3.78316	up	--	--	--	--	--	--	Leucine Rich repeats (2 copies);; Leucine rich repeat;; Leucine Rich Repeat	TMV resistance protein N OS=Nicotiana glutinosa OX=35889 GN=N PE=1 SV=1	S	Function unknown	PREDICTED: TMV resistance protein N isoform X2 [Vitis vinifera]
c52442.graph_c0	0	0	0	2.4	7.81	4.95	6.5622e-05	3.78234	up	--	--	--	--	--	--	--	--	--	--	hypothetical protein TorRG33x02_294740, partial [Trema orientalis]
c110624.graph_c3	0.06	0.02	1.32	4.21	4.65	4.6	1.17323e-10	3.77943	up	--	--	Molecular Function: nucleic acid binding (GO:0003676);; Biological Process: DNA integration (GO:0015074);;	--	[R]	General function prediction only	Reverse transcriptase (RNA-dependent DNA polymerase)	--	L	Replication, recombination and repair	hypothetical protein VITISV_012968 [Vitis vinifera]
c91738.graph_c0	2.43	1.53	2.86	23.12	25.7	50.78	9.14796e-27	3.77098	up	--	--	--	--	[E]	Amino acid transport and metabolism	Serine hydrolase (FSH1)	--	S	Function unknown	PREDICTED: dihydrofolate reductase [Vitis vinifera]
c96350.graph_c0	0	0	0	1.58	3	5.27	7.30377e-05	3.76812	up	--	--	Biological Process: signal transduction (GO:0007165);; Molecular Function: ADP binding (GO:0043531);;	--	--	--	Leucine Rich repeats (2 copies);; Leucine rich repeat	LRR receptor-like serine/threonine-protein kinase HSL2 OS=Arabidopsis thaliana OX=3702 GN=HSL2 PE=2 SV=1	S	Function unknown	unnamed protein product, partial [Vitis vinifera]
c104636.graph_c0	0.82	0.35	0.35	5.48	6.51	9.99	8.81614e-23	3.76013	up	[QV]	--	Molecular Function: monooxygenase activity (GO:0004497);; Molecular Function: iron ion binding (GO:0005506);; Cellular Component: integral component of membrane (GO:0016021);; Molecular Function: oxidoreductase activity, acting on paired donors, with incorporation or reduction of molecular oxygen (GO:0016705);; Molecular Function: heme binding (GO:0020037);; Biological Process: oxidation-reductio…	--	[QI]	--	Cytochrome P450	Cytochrome P450 714C2 OS=Oryza sativa subsp. japonica OX=39947 GN=CYP714C2 PE=2 SV=1	Q	Secondary metabolites biosynthesis, transport and catabolism	PREDICTED: cytochrome P450 714C2 [Vitis vinifera]
c61195.graph_c1	0	0	0	0.46	0.41	0.36	8.26229e-05	3.74202	up	--	--	--	--	--	--	gag-polypeptide of LTR copia-type	--	S	Function unknown	Receptor-like protein 12 [Morus notabilis]
c101001.graph_c0	0	0	0	0.82	0.41	1.31	9.54148e-05	3.72603	up	--	--	Molecular Function: binding (GO:0005488);;	--	[R]	General function prediction only	Reverse transcriptase (RNA-dependent DNA polymerase)	Retrovirus-related Pol polyprotein from transposon TNT 1-94 OS=Nicotiana tabacum OX=4097 PE=2 SV=1	S	Function unknown	Retrovirus-related Pol polyprotein from transposon TNT 1-94, partial [Cajanus cajan]
c103644.graph_c1	0.06	0	0	0.55	0.51	0.81	8.0166e-06	3.71707	up	--	--	--	--	--	--	--	--	L	Replication, recombination and repair	Transposon Ty3-G Gag-Pol polyprotein [Cajanus cajan]
c102690.graph_c0	0.11	0.09	0.12	1.65	1.99	1.97	1.13291e-10	3.71559	up	[T]	Signal transduction mechanisms	Molecular Function: protein serine/threonine kinase activity (GO:0004674);; Molecular Function: calmodulin binding (GO:0005516);; Molecular Function: ATP binding (GO:0005524);; Cellular Component: plasma membrane (GO:0005886);; Biological Process: protein phosphorylation (GO:0006468);; Cellular Component: integral component of membrane (GO:0016021);;	K04733|8.51558e-138|vvi:100258037|K04733 interleukin-1 receptor-associated kinase 4 [EC:2.7.11.1] | (RefSeq) calcium/calmodulin-regulated receptor-like kinase 1	[T]	Signal transduction mechanisms	Protein tyrosine kinase	Calcium/calmodulin-regulated receptor-like kinase 1 OS=Arabidopsis thaliana OX=3702 GN=CRLK1 PE=1 SV=1	T	Signal transduction mechanisms	PREDICTED: calcium/calmodulin-regulated receptor-like kinase 1 [Vitis vinifera]
c107645.graph_c0	0.26	0.55	0.75	6.92	5.43	14.19	1.84262e-13	3.71473	up	--	--	Molecular Function: calcium ion binding (GO:0005509);;	K13448|2.29632e-68|vvi:100263123|K13448 calcium-binding protein CML | (RefSeq) probable calcium-binding protein CML31	[T]	Signal transduction mechanisms	EF hand;; EF-hand domain;; EF-hand domain pair;; EF-hand domain pair;; EF hand	Calcium-binding protein CML37 OS=Arabidopsis thaliana OX=3702 GN=CML37 PE=2 SV=1	DTZ	--	PREDICTED: probable calcium-binding protein CML31 [Vitis vinifera]
c109533.graph_c0	0.19	0.08	0.06	1.3	2.66	0.85	7.02247e-14	3.71214	up	--	--	Molecular Function: nucleic acid binding (GO:0003676);; Cellular Component: intracellular (GO:0005622);; Biological Process: DNA integration (GO:0015074);; Biological Process: cellular protein metabolic process (GO:0044267);;	--	[R]	General function prediction only	Integrase core domain;; Chromo (CHRromatin Organisation MOdifier) domain	Uncharacterized mitochondrial protein AtMg00860 OS=Arabidopsis thaliana OX=3702 GN=AtMg00860 PE=4 SV=1	L	Replication, recombination and repair	hypothetical protein VITISV_003711 [Vitis vinifera]
c109384.graph_c0	1.09	0.9	1.04	6.45	6.68	5.99	2.01216e-29	3.69959	up	--	--	--	K06630|4.41828e-66|vvi:100256016|K06630 14-3-3 protein epsilon | (RefSeq) 14-3-3-like protein GF14 kappa	[R]	General function prediction only	Domain of unknown function (DUF4283);; Zinc knuckle	--	T	Signal transduction mechanisms	hypothetical protein VITISV_011331 [Vitis vinifera]
c100437.graph_c0	14.1	9.3	15.24	115.49	160.24	108.34	9.76739e-46	3.69848	up	--	--	Molecular Function: cysteine-type endopeptidase inhibitor activity (GO:0004869);; Biological Process: negative regulation of endopeptidase activity (GO:0010951);;	--	--	--	Aspartic acid proteinase inhibitor;; Cystatin domain	Cysteine proteinase inhibitor 5 OS=Arabidopsis thaliana OX=3702 GN=CYS5 PE=2 SV=2	S	Function unknown	PREDICTED: cysteine proteinase inhibitor 5-like [Vitis vinifera]
c87522.graph_c0	3.67	2.44	4.33	29.84	57.33	45.17	3.76342e-36	3.69158	up	[O]	Posttranslational modification, protein turnover, chaperones	Molecular Function: glutathione transferase activity (GO:0004364);; Cellular Component: cytoplasm (GO:0005737);; Biological Process: glutathione metabolic process (GO:0006749);; Cellular Component: integral component of membrane (GO:0016021);;	K00799|1.21026e-140|vvi:100242506|K00799 glutathione S-transferase [EC:2.5.1.18] | (RefSeq) glutathione S-transferase F13	[O]	Posttranslational modification, protein turnover, chaperones	Glutathione S-transferase, N-terminal domain;; Glutathione S-transferase, C-terminal domain;; Glutathione S-transferase, N-terminal domain;; Glutathione S-transferase, N-terminal domain;; Glutathione S-transferase, C-terminal domain	Glutathione S-transferase F13 OS=Arabidopsis thaliana OX=3702 GN=GSTF13 PE=3 SV=1	O	Posttranslational modification, protein turnover, chaperones	PREDICTED: glutathione S-transferase F13 [Vitis vinifera]
c81739.graph_c0	0.94	1.43	1.49	8.63	24.15	20.32	3.58827e-18	3.6866	up	--	--	--	--	[S]	Function unknown	CHCH domain	--	S	Function unknown	PREDICTED: uncharacterized protein C6C3.02c [Vitis vinifera]
c103669.graph_c0	0	0.03	0.01	0.43	0.32	0.41	3.10917e-06	3.68492	up	[K]	Transcription	--	--	[T]	Signal transduction mechanisms	NB-ARC domain	Disease resistance protein RGA2 OS=Solanum bulbocastanum OX=147425 GN=RGA2 PE=1 SV=1	S	Function unknown	PREDICTED: putative disease resistance protein RGA3 isoform X1 [Vitis vinifera]
c112047.graph_c0	0.34	0.46	0.51	8.99	7.08	8.34	2.41224e-33	3.6757	up	--	--	Molecular Function: sulfotransferase activity (GO:0008146);;	--	[R]	General function prediction only	Sulfotransferase domain;; Sulfotransferase family;; Sulfotransferase family	Cytosolic sulfotransferase 15 OS=Arabidopsis thaliana OX=3702 GN=SOT15 PE=1 SV=1	S	Function unknown	unnamed protein product, partial [Vitis vinifera]
c82796.graph_c0	0	0	0	1.18	0.49	0.9	0.000138335	3.66887	up	--	--	--	--	--	--	--	--	--	--	hypothetical protein CDL12_30433 [Handroanthus impetiginosus]
c95556.graph_c0	1.24	1.54	1	7.46	17.31	57.01	1.1304e-06	3.6662	up	[Q]	Secondary metabolites biosynthesis, transport and catabolism	Biological Process: response to light stimulus (GO:0009416);; Biological Process: flavonoid biosynthetic process (GO:0009813);; Molecular Function: L-ascorbic acid binding (GO:0031418);; Molecular Function: naringenin 3-dioxygenase activity (GO:0045486);; Molecular Function: metal ion binding (GO:0046872);; Biological Process: oxidation-reduction process (GO:0055114);;	K00475|2.83366e-142|vvi:100233079|K00475 naringenin 3-dioxygenase [EC:1.14.11.9] | (RefSeq) F3H, FHT; flavanone 3-hydroxylase	[QR]	--	non-haem dioxygenase in morphine synthesis N-terminal	Naringenin,2-oxoglutarate 3-dioxygenase OS=Vitis vinifera OX=29760 GN=F3H PE=2 SV=1	S	Function unknown	flavanone 3-hydroxylase-1 [Mangifera indica]
c101207.graph_c0	0.03	0.07	0.39	2.99	2.92	1.69	1.34595e-09	3.66458	up	--	--	--	--	--	--	NmrA-like family	Isoflavone reductase homolog OS=Lupinus albus OX=3870 PE=2 SV=1	S	Function unknown	unnamed protein product, partial [Vitis vinifera]
c80417.graph_c0	3.83	2.53	2.6	30.74	35.3	42.55	1.07042e-28	3.66185	up	--	--	--	--	--	--	Late embryogenesis abundant (LEA) group 1	--	S	Function unknown	unnamed protein product, partial [Vitis vinifera]
c97995.graph_c1	0.57	0.67	0.7	5.44	11.28	8.13	1.97646e-20	3.66185	up	[R]	General function prediction only	Molecular Function: chitinase activity (GO:0004568);; Biological Process: carbohydrate metabolic process (GO:0005975);; Biological Process: chitin catabolic process (GO:0006032);; Molecular Function: chitin binding (GO:0008061);; Biological Process: cell wall macromolecule catabolic process (GO:0016998);;	K01183|3.27276e-140|vvi:100257850|K01183 chitinase [EC:3.2.1.14] | (RefSeq) endochitinase PR4-like	[R]	General function prediction only	Chitinase class I;; Chitin recognition protein	Endochitinase EP3 OS=Arabidopsis thaliana OX=3702 GN=EP3 PE=1 SV=1	G	Carbohydrate transport and metabolism	PREDICTED: endochitinase PR4-like [Vitis vinifera]
c93221.graph_c0	0	0	0.32	4	6.11	1.36	2.30105e-05	3.65718	up	--	--	Cellular Component: plant-type cell wall (GO:0009505);;	--	--	--	Protein of unknown function (DUF642)	--	S	Function unknown	PREDICTED: uncharacterized protein LOC100261739 [Vitis vinifera]
c91367.graph_c0	0.35	0.08	0.31	3.82	3.36	4.86	2.84014e-09	3.65643	up	--	--	Biological Process: amino acid transmembrane transport (GO:0003333);; Molecular Function: aromatic amino acid transmembrane transporter activity (GO:0015173);; Molecular Function: neutral amino acid transmembrane transporter activity (GO:0015175);; Biological Process: aromatic amino acid transport (GO:0015801);; Biological Process: neutral amino acid transport (GO:0015804);; Cellular Component: i…	K14209|2.45761e-126|vvi:100265282|K14209 solute carrier family 36 (proton-coupled amino acid transporter) | (RefSeq) amino acid transporter ANT1	[E]	Amino acid transport and metabolism	Transmembrane amino acid transporter protein;; Tryptophan/tyrosine permease family	Amino acid transporter ANT1 OS=Arabidopsis thaliana OX=3702 GN=ANT1 PE=1 SV=1	E	Amino acid transport and metabolism	PREDICTED: amino acid transporter ANT1 [Vitis vinifera]
c81297.graph_c0	0	0	0	1.92	0.69	1.39	0.000161122	3.6467	up	--	--	Biological Process: signal transduction (GO:0007165);; Cellular Component: membrane (GO:0016020);;	--	--	--	--	--	S	Function unknown	PREDICTED: uncharacterized protein LOC104878396 isoform X1 [Vitis vinifera]
c91889.graph_c0	0	0	0	2.91	2.17	2.61	0.000162464	3.6383	up	--	--	--	--	--	--	--	--	--	--	PREDICTED: putative F-box protein At1g67623 [Vitis vinifera]
c94572.graph_c0	0.47	0	0.42	4.34	7.28	4.56	1.58953e-07	3.62889	up	--	--	Molecular Function: transferase activity, transferring acyl groups other than amino-acyl groups (GO:0016747);;	--	--	--	Transferase family	Malonyl-coenzyme A:anthocyanin 3-O-glucoside-6&apos;&apos;-O-malonyltransferase OS=Dahlia pinnata OX=101596 GN=3MAT PE=1 SV=1	S	Function unknown	hypothetical protein VITISV_009941 [Vitis vinifera]
c69380.graph_c0	0	0	0	0.93	0.28	0.64	0.000189625	3.62322	up	--	--	--	--	[R]	General function prediction only	Zinc knuckle	--	T	Signal transduction mechanisms	PREDICTED: uncharacterized protein LOC107176267 [Citrus sinensis]
c99025.graph_c0	1.07	1.02	1.82	14.66	17.32	15.38	1.49914e-21	3.62244	up	--	--	Biological Process: transport (GO:0006810);;	--	[IR]	--	--	ABC transporter A family member 7 OS=Arabidopsis thaliana OX=3702 GN=ABCA7 PE=3 SV=2	V	Defense mechanisms	BnaC07g31480D [Brassica napus]
c97452.graph_c0	0	0	0	0.5	1.02	0.5	0.000192031	3.61551	up	--	--	Biological Process: macromolecule metabolic process (GO:0043170);; Biological Process: primary metabolic process (GO:0044238);;	--	[R]	General function prediction only	His(2)-Cys(2) zinc finger	Uncharacterized mitochondrial protein AtMg00860 OS=Arabidopsis thaliana OX=3702 GN=AtMg00860 PE=4 SV=1	L	Replication, recombination and repair	RNA-directed DNA polymerase (Reverse transcriptase); Chromo; Zinc finger, CCHC-type; Peptidase aspartic, active site; Polynucleotidyl transferase, Ribonuclease H fold [Medicago truncatula]
c113418.graph_c0	0	0	0	6.08	1.31	3.48	0.000205017	3.61441	up	--	--	--	K13993|9.49237e-19|vvi:100242821|K13993 HSP20 family protein | (RefSeq) 18.2 kDa class I heat shock protein	[O]	Posttranslational modification, protein turnover, chaperones	--	18.2 kDa class I heat shock protein OS=Medicago sativa OX=3879 GN=HSP18.2 PE=2 SV=1	O	Posttranslational modification, protein turnover, chaperones	unnamed protein product, partial [Vitis vinifera]
c102307.graph_c0	0.82	0.79	0.72	6.4	5.43	5.27	7.74105e-32	3.60989	up	--	--	Biological Process: metabolic process (GO:0008152);;	--	[R]	General function prediction only	--	Putative ribonuclease H protein At1g65750 OS=Arabidopsis thaliana OX=3702 GN=At1g65750 PE=3 SV=1	S	Function unknown	hypothetical protein VITISV_012537 [Vitis vinifera]
c111058.graph_c0	0.53	0.58	0.48	7.07	4.56	7.02	6.45221e-28	3.60213	up	--	--	--	--	--	--	Leucine rich repeat N-terminal domain	Probable LRR receptor-like serine/threonine-protein kinase At5g45780 OS=Arabidopsis thaliana OX=3702 GN=At5g45780 PE=2 SV=1	S	Function unknown	uncharacterized protein LOC110665227 [Hevea brasiliensis]
c63768.graph_c0	0.04	0	0.12	1.13	1.82	0.79	2.9165e-06	3.60081	up	[M]	Cell wall/membrane/envelope biogenesis	Cellular Component: cytosol (GO:0005829);; Biological Process: starch metabolic process (GO:0005982);; Biological Process: sucrose metabolic process (GO:0005985);; Cellular Component: plant-type cell wall (GO:0009505);; Biological Process: seed maturation (GO:0010431);; Cellular Component: membrane (GO:0016020);; Molecular Function: sucrose synthase activity (GO:0016157);;	K00695|0|tcc:TCM_021253|K00695 sucrose synthase [EC:2.4.1.13] | (RefSeq) Sucrose synthase 2 isoform 1	[M]	Cell wall/membrane/envelope biogenesis	Glycosyl transferases group 1;; Glycosyl transferases group 1	Sucrose synthase 2 OS=Arabidopsis thaliana OX=3702 GN=SUS2 PE=2 SV=3	M	Cell wall/membrane/envelope biogenesis	Sucrose synthase 2 isoform 1 [Theobroma cacao]
c112676.graph_c1	0.79	0.65	0.33	8.52	6.16	8.93	1.27952e-24	3.59692	up	--	--	--	K03364|3.14877e-25|nnu:104601054|K03364 cell division cycle 20-like protein 1, cofactor of APC complex | (RefSeq) protein FIZZY-RELATED 3	[DO]	--	--	Protein FIZZY-RELATED 3 OS=Arabidopsis thaliana OX=3702 GN=FZR3 PE=1 SV=1	S	Function unknown	PREDICTED: protein FIZZY-RELATED 3 [Nelumbo nucifera]
c103828.graph_c2	0	0	0	1.76	3.87	3.81	0.000212126	3.59673	up	--	--	--	--	--	--	--	--	S	Function unknown	PREDICTED: uncharacterized protein LOC100263114 [Vitis vinifera]
c100381.graph_c2	0	0	0	0.85	1.02	0.29	0.000219651	3.59667	up	[K]	Transcription	Biological Process: defense response (GO:0006952);; Biological Process: signal transduction (GO:0007165);; Molecular Function: ADP binding (GO:0043531);;	--	--	--	Leucine rich repeat;; Leucine Rich repeats (2 copies)	Disease resistance-like protein DSC1 OS=Arabidopsis thaliana OX=3702 GN=DSC1 PE=1 SV=1	S	Function unknown	PREDICTED: TMV resistance protein N-like [Vitis vinifera]
c105153.graph_c0	0.05	0.11	0.05	0.77	1.76	1.17	2.43851e-08	3.59554	up	--	--	Biological Process: amino acid transmembrane transport (GO:0003333);; Cellular Component: plasma membrane (GO:0005886);; Molecular Function: amino acid transmembrane transporter activity (GO:0015171);; Cellular Component: integral component of membrane (GO:0016021);;	--	[E]	Amino acid transport and metabolism	Transmembrane amino acid transporter protein	Amino acid permease 8 OS=Arabidopsis thaliana OX=3702 GN=AAP8 PE=1 SV=1	E	Amino acid transport and metabolism	PREDICTED: amino acid permease 8 [Vitis vinifera]
c97329.graph_c0	0	0.27	0	0.83	2.12	1.79	2.31859e-06	3.59257	up	--	--	--	K18875|4.08474e-66|vvi:100250236|K18875 enhanced disease susceptibility 1 protein | (RefSeq) protein EDS1	--	--	--	Protein EDS1 OS=Arabidopsis thaliana OX=3702 GN=EDS1 PE=1 SV=1	S	Function unknown	PREDICTED: protein EDS1 [Vitis vinifera]
c106507.graph_c2	0	0	0	0.74	0.48	0.8	0.000223177	3.58815	up	--	--	Molecular Function: binding (GO:0005488);;	--	[R]	General function prediction only	--	Uncharacterized mitochondrial protein AtMg00860 OS=Arabidopsis thaliana OX=3702 GN=AtMg00860 PE=4 SV=1	L	Replication, recombination and repair	hypothetical protein AALP_AA8G499800 [Arabis alpina]
c109999.graph_c2	0.57	0	0	5.53	2.57	5.17	1.33631e-05	3.57056	up	--	--	Molecular Function: purine ribonucleoside binding (GO:0032550);; Molecular Function: adenyl ribonucleotide binding (GO:0032559);; Molecular Function: anion binding (GO:0043168);; Biological Process: response to stimulus (GO:0050896);;	--	--	--	--	Probable WRKY transcription factor 19 OS=Arabidopsis thaliana OX=3702 GN=WRKY19 PE=3 SV=1	S	Function unknown	PREDICTED: TMV resistance protein N [Vitis vinifera]
c91886.graph_c0	0	0.13	0	2.25	1.32	2	9.39994e-05	3.56827	up	--	--	--	--	--	--	--	--	--	--	hypothetical protein VITISV_014789 [Vitis vinifera]
c111485.graph_c0	2	0.9	1.19	11.1	6.22	8.53	1.57226e-16	3.56237	up	--	--	--	K19476|7.52681e-19|vvi:104880874|K19476 vacuolar protein sorting-associated protein IST1 | (RefSeq) uncharacterized LOC104880874	--	--	--	--	--	--	hypothetical protein VITISV_031601 [Vitis vinifera]
c101846.graph_c1	0.38	0.87	0.68	5.71	5.6	4.69	1.02166e-22	3.56164	up	--	--	Cellular Component: plasma membrane (GO:0005886);; Cellular Component: integral component of membrane (GO:0016021);; Biological Process: cell wall organization (GO:0071555);;	--	--	--	Domain of unknown function (DUF588)	Casparian strip membrane protein 1 OS=Vitis vinifera OX=29760 GN=VIT_08s0007g02880 PE=3 SV=1	D	Cell cycle control, cell division, chromosome partitioning	PREDICTED: casparian strip membrane protein 1 [Vitis vinifera]
c47208.graph_c0	0	0	0	0.37	0.6	0.93	0.000284793	3.54898	up	--	--	--	--	[R]	General function prediction only	--	Retrovirus-related Pol polyprotein from transposon RE1 OS=Arabidopsis thaliana OX=3702 GN=RE1 PE=2 SV=1	L	Replication, recombination and repair	PREDICTED: uncharacterized protein LOC107950013 [Gossypium hirsutum]
c50206.graph_c0	0	0	0	0.07	0.99	0.19	0.000372923	3.52487	up	--	--	--	--	[R]	General function prediction only	gag-polypeptide of LTR copia-type	--	S	Function unknown	PREDICTED: uncharacterized protein LOC104882491 [Vitis vinifera]
c112043.graph_c0	0	0	0.24	1.12	4.92	2.89	6.38499e-05	3.52057	up	[G]	Carbohydrate transport and metabolism	Molecular Function: ATP binding (GO:0005524);; Biological Process: phosphorylation (GO:0016310);; Biological Process: D-gluconate catabolic process (GO:0046177);; Molecular Function: gluconokinase activity (GO:0046316);;	K00851|7.13348e-22|vvi:100264923|K00851 gluconokinase [EC:2.7.1.12] | (RefSeq) probable gluconokinase	[G]	Carbohydrate transport and metabolism	Shikimate kinase	Gluconokinase OS=Arabidopsis thaliana OX=3702 GN=At2g16790 PE=2 SV=2	G	Carbohydrate transport and metabolism	PREDICTED: probable gluconokinase [Vitis vinifera]
c76121.graph_c0	0	0	0	0.3	0.43	1.45	0.00035964	3.51883	up	--	--	Molecular Function: oxidoreductase activity (GO:0016491);; Molecular Function: metal ion binding (GO:0046872);; Biological Process: oxidation-reduction process (GO:0055114);;	--	[QR]	--	--	--	S	Function unknown	protein DMR6-LIKE OXYGENASE 2-like [Prunus avium]
c89432.graph_c1	6.98	1.68	5.5	90.99	72.91	84.42	3.36206e-08	3.5183	up	[T]	Signal transduction mechanisms	Molecular Function: magnesium ion binding (GO:0000287);; Molecular Function: pyruvate kinase activity (GO:0004743);; Biological Process: glycolytic process (GO:0006096);; Molecular Function: kinase activity (GO:0016301);; Molecular Function: potassium ion binding (GO:0030955);;	K00873|0|vvi:100265797|K00873 pyruvate kinase [EC:2.7.1.40] | (RefSeq) pyruvate kinase, cytosolic isozyme	[G]	Carbohydrate transport and metabolism	Pyruvate kinase, barrel domain;; Pyruvate kinase, alpha/beta domain	Pyruvate kinase, cytosolic isozyme OS=Nicotiana tabacum OX=4097 PE=2 SV=1	G	Carbohydrate transport and metabolism	hypothetical protein VITISV_031893 [Vitis vinifera]
c85099.graph_c0	0.06	0	0.05	0.15	1.99	1.8	9.3053e-05	3.51228	up	--	--	Biological Process: lipid metabolic process (GO:0006629);; Molecular Function: hydrolase activity (GO:0016787);;	--	[I]	Lipid transport and metabolism	Lipase (class 3)	Phospholipase A1-Igamma1, chloroplastic OS=Arabidopsis thaliana OX=3702 GN=At1g06800 PE=1 SV=2	S	Function unknown	PREDICTED: phospholipase A1-Igamma1, chloroplastic-like [Vitis vinifera]
c102553.graph_c0	0.81	0.06	0.18	1.7	3.46	2.23	6.07791e-07	3.50666	up	--	--	--	--	--	--	--	--	--	--	hypothetical protein VITISV_035892 [Vitis vinifera]
c94526.graph_c1	0	0.1	0	0.3	0.8	0.44	5.89673e-05	3.50627	up	--	--	Molecular Function: organic cyclic compound binding (GO:0097159);; Molecular Function: heterocyclic compound binding (GO:1901363);;	--	[R]	General function prediction only	Reverse transcriptase (RNA-dependent DNA polymerase)	Retrovirus-related Pol polyprotein from transposon TNT 1-94 OS=Nicotiana tabacum OX=4097 PE=2 SV=1	L	Replication, recombination and repair	hypothetical protein VITISV_007304 [Vitis vinifera]
c96350.graph_c2	0.21	0.83	2.74	6.45	11.12	8.63	7.07123e-14	3.50594	up	--	--	Molecular Function: nucleotide binding (GO:0000166);;	--	--	--	--	--	S	Function unknown	PREDICTED: TMV resistance protein N-like [Vitis vinifera]
c47482.graph_c0	0	0	0	0.45	0.58	0.18	0.000376833	3.50292	up	--	--	Molecular Function: binding (GO:0005488);;	--	[R]	General function prediction only	Reverse transcriptase (RNA-dependent DNA polymerase)	Retrovirus-related Pol polyprotein from transposon RE1 OS=Arabidopsis thaliana OX=3702 GN=RE1 PE=2 SV=1	L	Replication, recombination and repair	hypothetical protein VITISV_013500 [Vitis vinifera]
c105858.graph_c0	0	0	0	0.16	0.8	0.32	0.000383762	3.50061	up	--	--	--	--	[R]	General function prediction only	Reverse transcriptase (RNA-dependent DNA polymerase)	Retrovirus-related Pol polyprotein from transposon RE1 OS=Arabidopsis thaliana OX=3702 GN=RE1 PE=2 SV=1	L	Replication, recombination and repair	putative retrotransposon Ty1-copia subclass protein, partial [Trifolium pratense]
c80114.graph_c0	0.15	0.1	0.07	3.26	2.47	0.16	5.27711e-06	3.49605	up	[G]	Carbohydrate transport and metabolism	Cellular Component: phosphopyruvate hydratase complex (GO:0000015);; Molecular Function: magnesium ion binding (GO:0000287);; Molecular Function: phosphopyruvate hydratase activity (GO:0004634);; Biological Process: glycolytic process (GO:0006096);;	K01689|0|smo:SELMODRAFT_120189|K01689 enolase [EC:4.2.1.11] | (RefSeq) hypothetical protein	[G]	Carbohydrate transport and metabolism	Enolase, C-terminal TIM barrel domain;; Enolase, N-terminal domain;; Enolase C-terminal domain-like;; Methylaspartate ammonia-lyase C-terminus	Enolase 1, chloroplastic OS=Arabidopsis thaliana OX=3702 GN=ENO1 PE=1 SV=1	G	Carbohydrate transport and metabolism	Enolase [Rozella allomycis CSF55]
c67890.graph_c0	0	0	0	0.63	0.46	0.51	0.000388169	3.49257	up	--	--	Molecular Function: RNA binding (GO:0003723);; Cellular Component: nucleolus (GO:0005730);; Biological Process: ribosomal small subunit biogenesis (GO:0042274);;	K17583|5.85531e-60|vvi:100263192|K17583 nucleolar MIF4G domain-containing protein 1 | (RefSeq) nucleolar MIF4G domain-containing protein 1	[T]	Signal transduction mechanisms	--	--	S	Function unknown	unnamed protein product, partial [Vitis vinifera]
c110690.graph_c1	0	0	0	1.11	2.29	1.02	0.000400566	3.48909	up	--	--	Cellular Component: intracellular (GO:0005622);; Biological Process: cellular nitrogen compound metabolic process (GO:0034641);; Biological Process: primary metabolic process (GO:0044238);; Biological Process: cellular macromolecule metabolic process (GO:0044260);;	--	--	--	--	--	L	Replication, recombination and repair	uncharacterized protein LOC109819859 [Asparagus officinalis]
c53055.graph_c0	0	0	0	0.68	0.53	1.18	0.000408768	3.48597	up	--	--	--	--	--	--	zinc-binding in reverse transcriptase	--	L	Replication, recombination and repair	hypothetical protein VITISV_028992 [Vitis vinifera]
c92893.graph_c0	0	0	0	0.6	0.98	0.71	0.000403185	3.48508	up	--	--	--	--	--	--	--	--	--	--	PREDICTED: uncharacterized protein LOC104878396 isoform X2 [Vitis vinifera]
c95985.graph_c2	0.93	3.57	1.32	11.85	6.27	10.27	1.30097e-13	3.48008	up	--	--	--	--	--	--	--	UDP-glycosyltransferase 71E1 OS=Stevia rebaudiana OX=55670 GN=UGT71E1 PE=2 SV=1	S	Function unknown	hypothetical protein VITISV_033140 [Vitis vinifera]
c84817.graph_c0	0	0	0	2.12	0.8	1.18	0.000430617	3.47978	up	--	--	Molecular Function: binding (GO:0005488);;	--	--	--	--	--	L	Replication, recombination and repair	hypothetical protein VITISV_023640 [Vitis vinifera]
c105286.graph_c0	0.03	0.08	0.03	1.22	0.99	1.22	4.30941e-08	3.47937	up	[K]	Transcription	--	--	[T]	Signal transduction mechanisms	Leucine Rich repeats (2 copies);; Leucine rich repeat	Putative disease resistance RPP13-like protein 1 OS=Arabidopsis thaliana OX=3702 GN=RPPL1 PE=3 SV=1	S	Function unknown	PREDICTED: putative disease resistance RPP13-like protein 1 [Vitis vinifera]
c90573.graph_c0	0.08	0.19	0.07	1.19	1.21	3.28	1.59645e-07	3.47697	up	--	--	--	--	--	--	--	--	--	--	PREDICTED: F-box/kelch-repeat protein At1g57790-like [Vitis vinifera]
c99295.graph_c1	0.06	0.5	0.1	4.52	3.33	2.87	1.51559e-08	3.47601	up	[T]	Signal transduction mechanisms	Molecular Function: protein kinase activity (GO:0004672);; Molecular Function: ATP binding (GO:0005524);; Biological Process: protein phosphorylation (GO:0006468);;	--	[T]	Signal transduction mechanisms	Protein tyrosine kinase;; Protein kinase domain	Integrin-linked protein kinase 1 OS=Arabidopsis thaliana OX=3702 GN=ILK1 PE=1 SV=1	T	Signal transduction mechanisms	PREDICTED: serine/threonine-protein kinase TNNI3K isoform X3 [Vitis vinifera]
c79827.graph_c0	0	0	0	0.89	0.48	0.73	0.000433153	3.47511	up	--	--	Molecular Function: exonuclease activity (GO:0004527);; Cellular Component: intracellular part (GO:0044424);;	--	[R]	General function prediction only	3'-5' exonuclease	--	S	Function unknown	Werner syndrome ATP-dependent helicase homolog [Hevea brasiliensis]
c100589.graph_c2	3.39	2.49	2.99	23.05	26.49	24.92	1.65101e-52	3.46455	up	[QV]	--	Molecular Function: iron ion binding (GO:0005506);; Cellular Component: integral component of membrane (GO:0016021);; Molecular Function: oxidoreductase activity, acting on paired donors, with incorporation or reduction of molecular oxygen, NAD(P)H as one donor, and incorporation of one atom of oxygen (GO:0016709);; Molecular Function: heme binding (GO:0020037);; Biological Process: indole glucos…	--	[Q]	Secondary metabolites biosynthesis, transport and catabolism	Cytochrome P450	Cytochrome P450 81E8 OS=Medicago truncatula OX=3880 GN=CYP81E8 PE=2 SV=1	Q	Secondary metabolites biosynthesis, transport and catabolism	PREDICTED: cytochrome P450 81E8 [Vitis vinifera]
c89581.graph_c0	0.26	0.19	0.05	2.12	2.8	2.1	1.62931e-08	3.46128	up	--	--	Cellular Component: integral component of membrane (GO:0016021);;	--	--	--	Protein of unknown function (DUF3339)	--	S	Function unknown	PREDICTED: uncharacterized protein LOC100246292 [Vitis vinifera]
c105916.graph_c0	1.14	5.89	2.27	19.41	19.43	17.56	4.29929e-18	3.45992	up	[QV]	--	Molecular Function: iron ion binding (GO:0005506);; Cellular Component: integral component of membrane (GO:0016021);; Molecular Function: oxidoreductase activity, acting on paired donors, with incorporation or reduction of molecular oxygen, NAD(P)H as one donor, and incorporation of one atom of oxygen (GO:0016709);; Molecular Function: heme binding (GO:0020037);; Biological Process: secondary met…	K07408|1.28049e-167|vvi:100252572|K07408 cytochrome P450 family 1 subfamily A polypeptide 1 [EC:1.14.14.1] | (RefSeq) cytochrome P450 CYP82D47	[Q]	Secondary metabolites biosynthesis, transport and catabolism	Cytochrome P450	Cytochrome P450 82C4 OS=Arabidopsis thaliana OX=3702 GN=CYP82C4 PE=2 SV=1	Q	Secondary metabolites biosynthesis, transport and catabolism	PREDICTED: cytochrome P450 CYP82D47 [Vitis vinifera]
c99569.graph_c0	0.13	0	0	2.51	0.6	1.78	0.000211931	3.45935	up	--	--	Molecular Function: DNA binding (GO:0003677);; Cellular Component: cell (GO:0005623);; Biological Process: DNA repair (GO:0006281);; Biological Process: phosphorus metabolic process (GO:0006793);; Molecular Function: transferase activity (GO:0016740);; Molecular Function: small molecule binding (GO:0036094);; Biological Process: cellular biosynthetic process (GO:0044249);; Biological Process: sin…	--	[R]	General function prediction only	--	--	S	Function unknown	hypothetical protein VITISV_001219 [Vitis vinifera]
c63206.graph_c0	0	0	0	1.4	3.03	1.59	0.000477973	3.45709	up	--	--	Molecular Function: nucleic acid binding (GO:0003676);; Molecular Function: zinc ion binding (GO:0008270);; Biological Process: DNA integration (GO:0015074);;	--	[R]	General function prediction only	--	Retrovirus-related Pol polyprotein from transposon TNT 1-94 OS=Nicotiana tabacum OX=4097 PE=2 SV=1	L	Replication, recombination and repair	hypothetical protein VITISV_015758 [Vitis vinifera]
c94852.graph_c0	0.1	0	0	0.83	1.75	0.64	8.78707e-05	3.45281	up	--	--	--	--	--	--	--	--	--	--	hypothetical protein VITISV_015202 [Vitis vinifera]
c101384.graph_c2	0.07	0.12	0.19	0.84	1.91	1.02	1.69027e-07	3.45006	up	--	--	--	--	[R]	General function prediction only	--	RNA-directed DNA polymerase homolog OS=Oenothera berteroana OX=3950 PE=4 SV=1	L	Replication, recombination and repair	PREDICTED: uncharacterized protein LOC105966909 [Erythranthe guttata]
c103715.graph_c0	75.06	69.14	102.5	621.02	630.87	745.35	2.18615e-56	3.44427	up	--	--	Biological Process: defense response (GO:0006952);; Biological Process: response to biotic stimulus (GO:0009607);;	--	--	--	Pathogenesis-related protein Bet v I family	MLP-like protein 31 OS=Arabidopsis thaliana OX=3702 GN=MLP31 PE=2 SV=2	S	Function unknown	PREDICTED: MLP-like protein 28 isoform X1 [Vitis vinifera]
c91367.graph_c1	0.3	0.22	0.21	2.94	2.97	3.28	6.05753e-10	3.43944	up	--	--	Biological Process: amino acid transmembrane transport (GO:0003333);; Molecular Function: amino acid transmembrane transporter activity (GO:0015171);; Cellular Component: membrane (GO:0016020);;	K14209|9.14344e-124|vvi:100265282|K14209 solute carrier family 36 (proton-coupled amino acid transporter) | (RefSeq) amino acid transporter ANT1	[E]	Amino acid transport and metabolism	Transmembrane amino acid transporter protein	Amino acid transporter ANT1 OS=Arabidopsis thaliana OX=3702 GN=ANT1 PE=1 SV=1	E	Amino acid transport and metabolism	PREDICTED: amino acid transporter ANT1 [Vitis vinifera]
c102771.graph_c1	0	0	0.07	0.58	1.17	1.9	0.000269516	3.42021	up	--	--	Molecular Function: nucleic acid binding (GO:0003676);; Biological Process: DNA metabolic process (GO:0006259);; Biological Process: cellular protein modification process (GO:0006464);; Molecular Function: transferase activity (GO:0016740);;	--	--	--	--	--	K	Transcription	hypothetical protein VITISV_030891 [Vitis vinifera]
c100326.graph_c1	0	0	0	1.16	1.11	0.26	0.000624786	3.41784	up	--	--	Molecular Function: nucleic acid binding (GO:0003676);; Molecular Function: zinc ion binding (GO:0008270);; Biological Process: DNA integration (GO:0015074);;	--	[R]	General function prediction only	--	--	--	--	hypothetical protein VITISV_010457 [Vitis vinifera]
c94402.graph_c0	0.97	0.52	1.05	6.58	5.34	5.26	4.48352e-14	3.41141	up	--	--	Molecular Function: nucleotide binding (GO:0000166);; Molecular Function: nucleic acid binding (GO:0003676);; Molecular Function: catalytic activity (GO:0003824);; Biological Process: DNA metabolic process (GO:0006259);; Molecular Function: ion binding (GO:0043167);;	--	[R]	General function prediction only	--	--	S	Function unknown	hypothetical protein VITISV_031269 [Vitis vinifera]
c95490.graph_c0	0	0.24	0.03	1.02	1.35	1.06	3.698e-05	3.41004	up	[J]	Translation, ribosomal structure and biogenesis	Molecular Function: nucleotide binding (GO:0000166);; Molecular Function: nucleic acid binding (GO:0003676);;	--	[R]	General function prediction only	RNA recognition motif. (a.k.a. RRM, RBD, or RNP domain)	Probable RNA-binding protein ARP1 OS=Arabidopsis thaliana OX=3702 GN=ARP1 PE=2 SV=1	S	Function unknown	PREDICTED: probable RNA-binding protein ARP1 isoform X1 [Vitis vinifera]
c96112.graph_c2	0.46	0.11	0.44	5.45	3.54	2.97	1.70089e-11	3.40779	up	--	--	--	--	[R]	General function prediction only	--	--	L	Replication, recombination and repair	PREDICTED: uncharacterized protein LOC107261307 [Ricinus communis]
c99567.graph_c1	0	0	0	0.76	1.09	1.19	0.000638959	3.40404	up	--	--	--	--	[R]	General function prediction only	--	Putative ribonuclease H protein At1g65750 OS=Arabidopsis thaliana OX=3702 GN=At1g65750 PE=3 SV=1	S	Function unknown	uncharacterized protein LOC110782538 [Spinacia oleracea]
c96580.graph_c0	0.04	0	0.07	0.25	0.14	1.62	5.50779e-05	3.39494	up	--	--	Cellular Component: trans-Golgi network (GO:0005802);; Cellular Component: plasma membrane (GO:0005886);; Molecular Function: phosphate ion transmembrane transporter activity (GO:0015114);; Cellular Component: integral component of membrane (GO:0016021);; Biological Process: phosphate ion transmembrane transport (GO:0035435);;	--	[U]	Intracellular trafficking, secretion, and vesicular transport	EXS family;; SPX domain	Phosphate transporter PHO1 OS=Arabidopsis thaliana OX=3702 GN=PHO1 PE=1 SV=1	T	Signal transduction mechanisms	PREDICTED: phosphate transporter PHO1 [Vitis vinifera]
c103921.graph_c0	0	0	0.08	1.16	0.56	0.95	0.000142043	3.39459	up	--	--	--	--	[R]	General function prediction only	Reverse transcriptase (RNA-dependent DNA polymerase)	Uncharacterized mitochondrial protein AtMg00860 OS=Arabidopsis thaliana OX=3702 GN=AtMg00860 PE=4 SV=1	L	Replication, recombination and repair	uncharacterized protein LOC105641831 [Jatropha curcas]
c99655.graph_c0	0.07	0.07	0.04	0.33	1.27	1.04	2.57677e-07	3.38518	up	[K]	Transcription	--	--	--	--	Protein kinase domain;; Protein tyrosine kinase;; Leucine rich repeat;; Leucine Rich repeats (2 copies);; Leucine Rich Repeat;; Leucine Rich repeat	MDIS1-interacting receptor like kinase 2 OS=Arabidopsis thaliana OX=3702 GN=MIK2 PE=1 SV=3	S	Function unknown	PREDICTED: probable leucine-rich repeat receptor-like protein kinase At1g35710 isoform X1 [Vitis vinifera]
c95359.graph_c0	0.16	0.37	0	1.91	3.98	2.36	2.00377e-06	3.3827	up	[S]	Function unknown	Cellular Component: extracellular region (GO:0005576);;	K13449|1.46438e-80|vvi:100253281|K13449 pathogenesis-related protein 1 | (RefSeq) pathogenesis-related leaf protein 6	[S]	Function unknown	Cysteine-rich secretory protein family	Pathogenesis-related protein 1C OS=Nicotiana tabacum OX=4097 PE=2 SV=3	S	Function unknown	PREDICTED: pathogenesis-related leaf protein 6 [Vitis vinifera]
c99567.graph_c2	0.04	0	0.08	1.2	0.46	0.38	1.32539e-05	3.37155	up	--	--	--	--	[R]	General function prediction only	Reverse transcriptase (RNA-dependent DNA polymerase)	--	S	Function unknown	hypothetical protein POPTR_009G000700v3, partial [Populus trichocarpa]
c90187.graph_c0	0.3	0.07	0.1	0.67	0.96	5.17	1.3259e-06	3.35802	up	[DPM]	--	Molecular Function: copper ion binding (GO:0005507);; Biological Process: lignin biosynthetic process (GO:0009809);; Molecular Function: oxidoreductase activity, oxidizing metal ions (GO:0016722);; Biological Process: lignin catabolic process (GO:0046274);; Cellular Component: apoplast (GO:0048046);; Molecular Function: hydroquinone:oxygen oxidoreductase activity (GO:0052716);; Biological Process…	K05909|0|vvi:100240808|K05909 laccase [EC:1.10.3.2] | (RefSeq) laccase-4	[Q]	Secondary metabolites biosynthesis, transport and catabolism	Multicopper oxidase;; Multicopper oxidase;; Multicopper oxidase	Laccase-4 OS=Arabidopsis thaliana OX=3702 GN=IRX12 PE=2 SV=2	Q	Secondary metabolites biosynthesis, transport and catabolism	PREDICTED: laccase-4 [Vitis vinifera]
c86396.graph_c0	0	0	0	0.34	0.99	0.75	0.000847022	3.35467	up	--	--	Molecular Function: GTPase activator activity (GO:0005096);; Cellular Component: intracellular (GO:0005622);; Biological Process: intracellular protein transport (GO:0006886);; Cellular Component: endomembrane system (GO:0012505);; Molecular Function: Rab GTPase binding (GO:0017137);; Biological Process: regulation of vesicle fusion (GO:0031338);; Biological Process: activation of GTPase activity…	--	--	--	--	--	S	Function unknown	PREDICTED: small G protein signaling modulator 1 isoform X4 [Vitis vinifera]
c94572.graph_c1	0.38	1.04	0.33	4.3	8.7	6	3.22548e-13	3.33193	up	--	--	--	--	--	--	Transferase family	Malonyl-coenzyme A:anthocyanin 3-O-glucoside-6&apos;&apos;-O-malonyltransferase OS=Dahlia pinnata OX=101596 GN=3MAT PE=1 SV=1	--	--	hypothetical protein VITISV_039456 [Vitis vinifera]
c102097.graph_c2	0.76	1.1	0.44	6.32	11.26	6.47	6.76105e-21	3.32936	up	--	--	Biological Process: flavonoid biosynthetic process (GO:0009813);; Cellular Component: intracellular membrane-bounded organelle (GO:0043231);; Biological Process: flavonoid glucuronidation (GO:0052696);; Molecular Function: quercetin 3-O-glucosyltransferase activity (GO:0080043);; Molecular Function: quercetin 7-O-glucosyltransferase activity (GO:0080044);;	--	[GC]	--	UDP-glucoronosyl and UDP-glucosyl transferase	Gallate 1-beta-glucosyltransferase OS=Quercus robur OX=38942 GN=UGT84A13 PE=1 SV=1	S	Function unknown	PREDICTED: limonoid UDP-glucosyltransferase [Vitis vinifera]
c97080.graph_c0	0.42	0.38	0.46	1.59	4.33	43.38	0.000739932	3.32202	up	[Q]	Secondary metabolites biosynthesis, transport and catabolism	Biological Process: anthocyanin-containing compound biosynthetic process (GO:0009718);; Biological Process: proanthocyanidin biosynthetic process (GO:0010023);; Molecular Function: metal ion binding (GO:0046872);; Molecular Function: leucocyanidin oxygenase activity (GO:0050589);; Biological Process: oxidation-reduction process (GO:0055114);;	K05277|0|vvi:100233142|K05277 leucoanthocyanidin dioxygenase [EC:1.14.11.19] | (RefSeq) LDOX, ANS; leucoanthocyanidin dioxygenase	[QR]	--	2OG-Fe(II) oxygenase superfamily;; non-haem dioxygenase in morphine synthesis N-terminal	Leucoanthocyanidin dioxygenase OS=Petunia hybrida OX=4102 GN=ANT17 PE=2 SV=1	S	Function unknown	leucoanthocyanidin dioxygenase [Vitis amurensis]
c64615.graph_c1	0	0	0	0.49	1.77	0.75	0.00103352	3.32055	up	--	--	--	--	--	--	--	--	--	--	hypothetical protein VITISV_031623 [Vitis vinifera]
c52093.graph_c0	0	0	0	1.43	0.84	2.25	0.00103416	3.31903	up	--	--	--	--	--	--	--	--	S	Function unknown	unnamed protein product, partial [Vitis vinifera]
c96089.graph_c0	0.19	0.13	0.12	2.97	1.28	1.4	5.61913e-07	3.31263	up	--	--	--	--	--	--	--	--	--	--	hypothetical protein VITISV_012616 [Vitis vinifera]
c109022.graph_c0	0.42	0.15	0.2	4.58	1.97	2.21	7.98396e-12	3.30429	up	--	--	Cellular Component: membrane (GO:0016020);; Molecular Function: metal ion binding (GO:0046872);;	K10661|0|vvi:100252430|K10661 E3 ubiquitin-protein ligase MARCH6 [EC:2.3.2.27] | (RefSeq) probable E3 ubiquitin ligase SUD1	[A]	RNA processing and modification	RING-variant domain	Probable E3 ubiquitin ligase SUD1 OS=Arabidopsis thaliana OX=3702 GN=SUD1 PE=1 SV=1	O	Posttranslational modification, protein turnover, chaperones	PREDICTED: probable E3 ubiquitin ligase SUD1 isoform X2 [Vitis vinifera]
c84318.graph_c0	0	0	0	0.38	1.7	0.74	0.00113666	3.30336	up	[T]	Signal transduction mechanisms	Biological Process: response to stress (GO:0006950);;	--	--	--	Universal stress protein family	Universal stress protein A-like protein OS=Arabidopsis thaliana OX=3702 GN=At3g01520 PE=1 SV=2	T	Signal transduction mechanisms	PREDICTED: uncharacterized protein LOC100254700 isoform X1 [Vitis vinifera]
c98086.graph_c0	0.14	0.9	0.33	1.06	19.81	12.42	0.000634955	3.29331	up	--	--	Cellular Component: integral component of membrane (GO:0016021);; Biological Process: transmembrane transport (GO:0055085);;	--	[S]	Function unknown	Membrane transport protein	Protein PIN-LIKES 3 OS=Arabidopsis thaliana OX=3702 GN=PILS3 PE=2 SV=1	S	Function unknown	PREDICTED: protein PIN-LIKES 3-like [Vitis vinifera]
c101294.graph_c0	0	3.56	1.5	7.71	2.71	5.11	1.45947e-06	3.29196	up	--	--	--	--	[R]	General function prediction only	--	--	S	Function unknown	uncharacterized protein LOC110611689 [Manihot esculenta]
c86615.graph_c0	0	0	0	0.68	0.37	0.93	0.00118509	3.29178	up	[R]	General function prediction only	--	--	[T]	Signal transduction mechanisms	NB-ARC domain	Putative disease resistance RPP13-like protein 1 OS=Arabidopsis thaliana OX=3702 GN=RPPL1 PE=3 SV=1	S	Function unknown	PREDICTED: putative disease resistance RPP13-like protein 1 isoform X2 [Vitis vinifera]
c93093.graph_c0	0.83	0.98	2.59	12.45	18.46	16.01	6.84567e-19	3.28532	up	--	--	--	--	--	--	--	--	S	Function unknown	PREDICTED: uncharacterized protein LOC100264304 [Vitis vinifera]
c106351.graph_c2	0.43	0.16	0.38	2.7	5.91	3.26	8.11881e-08	3.27871	up	--	--	Biological Process: transcription, DNA-templated (GO:0006351);;	--	--	--	AP2 domain	Ethylene-responsive transcription factor ERF113 OS=Arabidopsis thaliana OX=3702 GN=ERF113 PE=2 SV=1	K	Transcription	PREDICTED: ethylene-responsive transcription factor ERF113 [Vitis vinifera]
c90644.graph_c0	0.15	0	0	0.58	2.11	1.18	0.000317593	3.27221	up	--	--	Cellular Component: extracellular region (GO:0005576);; Cellular Component: cell wall (GO:0005618);; Molecular Function: manganese ion binding (GO:0030145);; Biological Process: oxalate metabolic process (GO:0033609);; Molecular Function: nutrient reservoir activity (GO:0045735);; Molecular Function: oxalate decarboxylase activity (GO:0046564);;	--	--	--	Cupin;; Cupin domain	Germin-like protein 11-1 OS=Oryza sativa subsp. japonica OX=39947 GN=Os11g0537350 PE=2 SV=1	S	Function unknown	PREDICTED: germin-like protein 11-1 [Vitis vinifera]
c83467.graph_c0	0	0	0	0.26	0.36	0.47	0.00131162	3.26976	up	--	--	Molecular Function: copper ion binding (GO:0005507);; Biological Process: guard cell differentiation (GO:0010052);;	--	--	--	Epidermal patterning factor proteins	EPIDERMAL PATTERNING FACTOR-like protein 1 OS=Arabidopsis thaliana OX=3702 GN=EPFL1 PE=1 SV=1	S	Function unknown	PREDICTED: EPIDERMAL PATTERNING FACTOR-like protein 1 [Vitis vinifera]
c97230.graph_c0	0	0.63	0.25	3.71	4.79	6.39	6.0994e-06	3.2647	up	--	--	Biological Process: mitotic sister chromatid segregation (GO:0000070);; Biological Process: DNA repair (GO:0006281);; Biological Process: sister chromatid cohesion (GO:0007062);; Molecular Function: acetyltransferase activity (GO:0016407);; Biological Process: meiotic chromosome segregation (GO:0045132);; Biological Process: cell division (GO:0051301);;	K11268|2.5374e-61|vvi:100242830|K11268 N-acetyltransferase [EC:2.3.1.-] | (RefSeq) protein CHROMOSOME TRANSMISSION FIDELITY 7	[L]	Replication, recombination and repair	zinc-finger of acetyl-transferase ESCO	Protein CHROMOSOME TRANSMISSION FIDELITY 7 OS=Arabidopsis thaliana OX=3702 GN=CTF7 PE=1 SV=1	S	Function unknown	PREDICTED: protein CHROMOSOME TRANSMISSION FIDELITY 7 [Vitis vinifera]
c82776.graph_c1	0	0	0	0.26	2.7	1.33	0.00143006	3.26465	up	--	--	--	--	--	--	Cellulose synthase	Cellulose synthase-like protein E6 OS=Oryza sativa subsp. japonica OX=39947 GN=CSLE6 PE=2 SV=1	--	--	PREDICTED: cellulose synthase-like protein E6, partial [Vitis vinifera]
c113090.graph_c1	0.41	0.54	0.56	3.03	7.58	4.26	1.92251e-19	3.26452	up	--	--	--	--	--	--	--	--	S	Function unknown	PREDICTED: uncharacterized protein LOC104881449 [Vitis vinifera]
c70265.graph_c0	0	0	0	0.18	0.23	0.91	0.00142851	3.26329	up	--	--	Cellular Component: membrane (GO:0016020);; Molecular Function: nutrient reservoir activity (GO:0045735);;	--	--	--	Cupin;; Cupin domain	Vicilin-like seed storage protein At2g18540 OS=Arabidopsis thaliana OX=3702 GN=At2g18540 PE=3 SV=1	S	Function unknown	PREDICTED: vicilin-like seed storage protein At2g18540 [Vitis vinifera]
c91705.graph_c0	0	0	0	0.23	6.29	8.54	0.00194309	3.2602	up	[U]	Intracellular trafficking, secretion, and vesicular transport	--	--	--	--	WD40-like Beta Propeller Repeat;; Dipeptidyl peptidase IV (DPP IV) N-terminal region	--	S	Function unknown	PREDICTED: uncharacterized protein LOC8284086 [Ricinus communis]
c74719.graph_c0	0.48	0.44	0.14	4.48	5.85	7.34	4.15706e-06	3.25991	up	--	--	Biological Process: drug transmembrane transport (GO:0006855);; Molecular Function: drug transmembrane transporter activity (GO:0015238);; Molecular Function: antiporter activity (GO:0015297);; Cellular Component: integral component of membrane (GO:0016021);;	K03327|1.84711e-19|vvi:100250967|K03327 multidrug resistance protein, MATE family | (RefSeq) protein DETOXIFICATION 35	[R]	General function prediction only	--	Protein DETOXIFICATION 34 OS=Arabidopsis thaliana OX=3702 GN=DTX34 PE=2 SV=1	V	Defense mechanisms	hypothetical protein VITISV_014413 [Vitis vinifera]
c99302.graph_c0	0.25	0.08	0.22	2.69	1.99	1.8	4.29403e-06	3.25309	up	--	--	--	--	--	--	Leucine Rich repeats (2 copies)	Putative disease resistance protein RGA1 OS=Solanum bulbocastanum OX=147425 GN=RGA1 PE=2 SV=2	S	Function unknown	PREDICTED: putative disease resistance protein RGA3 [Vitis vinifera]
c77100.graph_c0	0.28	0	0.13	3.36	1.43	2.93	0.000163833	3.24941	up	[O]	Posttranslational modification, protein turnover, chaperones	Molecular Function: ATP binding (GO:0005524);; Biological Process: protein folding (GO:0006457);; Biological Process: response to stress (GO:0006950);; Molecular Function: unfolded protein binding (GO:0051082);;	K04079|2.53886e-70|zma:103647533|K04079 molecular chaperone HtpG | (RefSeq) GRMZM2G112165; heat shock protein 81-1-like	[O]	Posttranslational modification, protein turnover, chaperones	Hsp90 protein	Heat shock protein 81-2 OS=Oryza sativa subsp. japonica OX=39947 GN=HSP81-2 PE=2 SV=1	O	Posttranslational modification, protein turnover, chaperones	Heat shock protein 90-2 [Zea mays]
c85048.graph_c0	0	0.34	0	1.72	1.97	1.36	0.000356281	3.24256	up	--	--	Biological Process: signal transduction (GO:0007165);; Cellular Component: membrane (GO:0016020);;	--	--	--	--	--	S	Function unknown	hypothetical protein VITISV_012049 [Vitis vinifera]
c66354.graph_c0	0	0	0	0.63	0.89	0.51	0.00157932	3.23407	up	--	--	Molecular Function: binding (GO:0005488);;	--	[R]	General function prediction only	GAG-pre-integrase domain	Retrovirus-related Pol polyprotein from transposon TNT 1-94 OS=Nicotiana tabacum OX=4097 PE=2 SV=1	S	Function unknown	hypothetical protein VITISV_027568 [Vitis vinifera]
c108655.graph_c2	0.19	0.28	0.11	1.29	4.37	1.64	2.24283e-06	3.22638	up	--	--	--	--	--	--	--	--	--	--	Retrovirus-related Pol polyprotein from transposon TNT 1-94 [Cajanus cajan]
c91530.graph_c0	0	0	0	0.39	1.41	0.46	0.00169855	3.22368	up	--	--	Molecular Function: sulfotransferase activity (GO:0008146);;	--	[R]	General function prediction only	Sulfotransferase domain	Cytosolic sulfotransferase 15 OS=Arabidopsis thaliana OX=3702 GN=SOT15 PE=1 SV=1	S	Function unknown	hypothetical protein VITISV_015318 [Vitis vinifera]
c103907.graph_c0	0.9	0.2	1.36	1.52	8.51	6.7	4.80409e-07	3.21293	up	--	--	--	--	--	--	BURP domain	BURP domain protein RD22 OS=Arabidopsis thaliana OX=3702 GN=RD22 PE=2 SV=1	--	--	unknown [Populus trichocarpa]
c89013.graph_c0	1.01	4.62	2.05	25.55	22.66	21.81	7.0552e-16	3.21209	up	--	--	Cellular Component: membrane (GO:0016020);;	--	--	--	--	--	S	Function unknown	Uncharacterized protein TCM_012957 [Theobroma cacao]
c99107.graph_c0	66.15	34.31	47.39	187.25	1024.23	584.34	1.46447e-07	3.21144	up	--	--	Molecular Function: monooxygenase activity (GO:0004497);; Cellular Component: membrane (GO:0016020);; Molecular Function: oxidoreductase activity, acting on paired donors, with incorporation or reduction of molecular oxygen (GO:0016705);; Biological Process: single-organism metabolic process (GO:0044710);; Molecular Function: metal ion binding (GO:0046872);;	--	[Q]	Secondary metabolites biosynthesis, transport and catabolism	Cytochrome P450	Cytochrome P450 71D11 (Fragment) OS=Lotus japonicus OX=34305 GN=CYP71D11 PE=2 SV=1	Q	Secondary metabolites biosynthesis, transport and catabolism	PREDICTED: geraniol 8-hydroxylase [Vitis vinifera]
c96529.graph_c0	0	0.02	0	0.15	0.06	0.3	0.00101165	3.21013	up	--	--	--	--	[R]	General function prediction only	Retroviral aspartyl protease	Uncharacterized mitochondrial protein AtMg00860 OS=Arabidopsis thaliana OX=3702 GN=AtMg00860 PE=4 SV=1	L	Replication, recombination and repair	retrotransposon-related protein [Trifolium pratense]
c98268.graph_c1	0.08	0.27	0.07	1.28	2.12	1.53	2.86049e-07	3.2024	up	--	--	--	--	--	--	--	--	--	--	hypothetical protein VITISV_025092 [Vitis vinifera]
c89554.graph_c0	0	0	0	0.53	0.34	1.06	0.00188752	3.20205	up	--	--	--	K01537|4.28708e-06|egr:104417668|K01537 Ca2+-transporting ATPase [EC:3.6.3.8] | (RefSeq) calcium-transporting ATPase 12, plasma membrane-type-like	--	--	--	--	--	--	hypothetical protein VITISV_020909 [Vitis vinifera]
c92276.graph_c0	0	0	0	0.26	0.66	0.42	0.00187339	3.20044	up	--	--	--	--	[R]	General function prediction only	--	--	S	Function unknown	hypothetical protein TSUD_399580 [Trifolium subterraneum]
c82830.graph_c0	0.95	3.19	0	9.45	18.56	17.09	9.64513e-07	3.19056	up	--	--	--	--	--	--	--	--	--	--	hypothetical protein VITISV_012013 [Vitis vinifera]
c111718.graph_c0	0.66	0.74	0.6	7.39	11.03	8.06	2.80413e-32	3.19009	up	--	--	--	--	[T]	Signal transduction mechanisms	NB-ARC domain	Putative disease resistance RPP13-like protein 1 OS=Arabidopsis thaliana OX=3702 GN=RPPL1 PE=3 SV=1	S	Function unknown	PREDICTED: putative disease resistance RPP13-like protein 1 [Vitis vinifera]
c97150.graph_c0	2.83	3.67	2.01	21.73	44.54	45.29	6.85351e-22	3.18948	up	--	--	Molecular Function: monooxygenase activity (GO:0004497);; Cellular Component: membrane (GO:0016020);; Molecular Function: oxidoreductase activity, acting on paired donors, with incorporation or reduction of molecular oxygen (GO:0016705);; Molecular Function: metal ion binding (GO:0046872);;	K12153|2.09615e-91|rcu:8282449|K12153 phenylalanine N-monooxygenase [EC:1.14.13.124] | (RefSeq) isoleucine N-monooxygenase 2	[Q]	Secondary metabolites biosynthesis, transport and catabolism	--	Isoleucine N-monooxygenase 2 OS=Lotus japonicus OX=34305 GN=CYP79D4 PE=1 SV=1	Q	Secondary metabolites biosynthesis, transport and catabolism	hypothetical protein AQUCO_01200171v1 [Aquilegia coerulea]
c99790.graph_c1	0.11	0	0.19	3.96	4.25	2.61	0.000222528	3.18649	up	--	--	--	--	--	--	--	--	--	--	No apical meristem-associated, C-terminal domain containing protein [Parasponia andersonii]
c91977.graph_c0	14.62	11.56	29.05	79.74	128.43	108.15	6.2534e-19	3.18271	up	--	--	--	--	--	--	--	--	--	--	conserved hypothetical protein [Ricinus communis]
c91727.graph_c0	7.08	14.69	3.38	81.21	57.74	74.74	7.3887e-15	3.17106	up	--	--	--	--	--	--	--	--	S	Function unknown	unnamed protein product, partial [Vitis vinifera]
c98286.graph_c1	0.38	0.56	0	2.68	2.44	2.52	2.27047e-06	3.16915	up	--	--	Molecular Function: ion binding (GO:0043167);;	--	[R]	General function prediction only	Domain of unknown function (DUF4283)	--	--	--	PREDICTED: uncharacterized protein LOC109123217 [Vitis vinifera]
c112449.graph_c1	0.51	0.3	0.13	1.47	1.89	1.39	5.3567e-10	3.16834	up	--	--	Molecular Function: catalytic activity (GO:0003824);; Biological Process: cellular macromolecule metabolic process (GO:0044260);; Biological Process: nucleic acid metabolic process (GO:0090304);; Molecular Function: organic cyclic compound binding (GO:0097159);; Molecular Function: heterocyclic compound binding (GO:1901363);;	--	[R]	General function prediction only	Reverse transcriptase (RNA-dependent DNA polymerase)	Uncharacterized mitochondrial protein AtMg01250 OS=Arabidopsis thaliana OX=3702 GN=AtMg01250 PE=4 SV=1	S	Function unknown	hypothetical protein VITISV_006236 [Vitis vinifera]
c94557.graph_c0	0.09	0.12	0.28	1.93	3.61	2.29	3.66603e-07	3.16724	up	--	--	--	--	--	--	--	--	S	Function unknown	PREDICTED: uncharacterized protein LOC104882686 isoform X2 [Vitis vinifera]
c79591.graph_c0	0.14	0	0	1.6	1.87	1.5	0.00112659	3.16402	up	[M]	Cell wall/membrane/envelope biogenesis	Molecular Function: catalytic activity (GO:0003824);; Molecular Function: coenzyme binding (GO:0050662);;	--	[V]	Defense mechanisms	3-beta hydroxysteroid dehydrogenase/isomerase family;; NAD dependent epimerase/dehydratase family;; Male sterility protein	Vestitone reductase OS=Medicago sativa OX=3879 PE=1 SV=1	M	Cell wall/membrane/envelope biogenesis	hypothetical protein VITISV_025426 [Vitis vinifera]
c101209.graph_c0	1.06	0.06	0	0.98	1.39	1.24	0.000271093	3.14898	up	[Q]	Secondary metabolites biosynthesis, transport and catabolism	Molecular Function: iron ion binding (GO:0005506);; Molecular Function: dioxygenase activity (GO:0051213);; Biological Process: oxidation-reduction process (GO:0055114);;	--	[QR]	--	2OG-Fe(II) oxygenase superfamily	Probable 2-oxoglutarate-dependent dioxygenase AOP1.2 OS=Arabidopsis thaliana OX=3702 GN=AOP1.2 PE=2 SV=1	S	Function unknown	unnamed protein product, partial [Vitis vinifera]
c86284.graph_c0	0.27	0	0.05	0.8	2.09	1.56	6.23115e-05	3.1392	up	--	--	Molecular Function: transporter activity (GO:0005215);; Biological Process: transport (GO:0006810);; Cellular Component: integral component of membrane (GO:0016021);;	--	[E]	Amino acid transport and metabolism	POT family	Protein NRT1/ PTR FAMILY 2.9 OS=Arabidopsis thaliana OX=3702 GN=NPF2.9 PE=1 SV=1	E	Amino acid transport and metabolism	PREDICTED: protein NRT1/ PTR FAMILY 2.11 [Vitis vinifera]
c109816.graph_c0	0.42	0.65	0.5	4.51	4.49	5.46	4.50181e-22	3.13861	up	--	--	Cellular Component: intracellular ribonucleoprotein complex (GO:0030529);;	--	[V]	Defense mechanisms	--	--	S	Function unknown	PREDICTED: citron Rho-interacting kinase [Vitis vinifera]
c94476.graph_c0	0.19	0.64	0.28	3.67	3.09	1.15	2.21965e-07	3.13752	up	--	--	Biological Process: protein transport (GO:0015031);; Cellular Component: integral component of membrane (GO:0016021);; Molecular Function: transmembrane transporter activity (GO:0022857);; Biological Process: transmembrane transport (GO:0055085);;	K19476|1.65186e-124|vvi:104880874|K19476 vacuolar protein sorting-associated protein IST1 | (RefSeq) uncharacterized LOC104880874	[R]	General function prediction only	Sugar (and other) transporter	Organic cation/carnitine transporter 3 OS=Arabidopsis thaliana OX=3702 GN=OCT3 PE=2 SV=1	G	Carbohydrate transport and metabolism	hypothetical protein VITISV_031601 [Vitis vinifera]
c99315.graph_c0	0.15	0	0	0.9	0.93	0.91	0.000343373	3.13672	up	[R]	General function prediction only	Cellular Component: chloroplast (GO:0009507);;	--	[R]	General function prediction only	--	Photosystem I assembly protein Ycf3 OS=Sinapis alba OX=3728 GN=ycf3 PE=3 SV=1	S	Function unknown	hypothetical protein MIMGU_mgv11b014479mg [Erythranthe guttata]
c97483.graph_c1	0.51	0.58	0.82	5.4	4.74	4.88	1.12483e-12	3.13368	up	--	--	Molecular Function: catechol oxidase activity (GO:0004097);; Cellular Component: chloroplast thylakoid lumen (GO:0009543);; Biological Process: pigment biosynthetic process (GO:0046148);; Molecular Function: metal ion binding (GO:0046872);; Biological Process: oxidation-reduction process (GO:0055114);;	K00422|0|vvi:100233086|K00422 polyphenol oxidase [EC:1.10.3.1] | (RefSeq) PPO, GPO1; polyphenol oxidase	--	--	Common central domain of tyrosinase;; Protein of unknown function (DUF_B2219);; Polyphenol oxidase middle domain	Polyphenol oxidase, chloroplastic OS=Vitis vinifera OX=29760 PE=1 SV=1	S	Function unknown	polyphenol oxidase, partial [Vitis vinifera]
c114214.graph_c0	0	0	0	1.26	0.68	0.73	0.0026016	3.13299	up	--	--	Molecular Function: O-methyltransferase activity (GO:0008171);; Molecular Function: S-adenosylmethionine-dependent methyltransferase activity (GO:0008757);; Biological Process: aromatic compound biosynthetic process (GO:0019438);; Biological Process: methylation (GO:0032259);; Molecular Function: protein dimerization activity (GO:0046983);;	--	--	--	--	Trans-resveratrol di-O-methyltransferase OS=Vitis vinifera OX=29760 GN=ROMT PE=1 SV=2	S	Function unknown	PREDICTED: trans-resveratrol di-O-methyltransferase [Vitis vinifera]
c103832.graph_c0	0.02	0.79	0.49	2.96	3.17	2.64	1.48629e-07	3.13269	up	--	--	Biological Process: transport (GO:0006810);; Cellular Component: integral component of membrane (GO:0016021);;	K20368|2.86951e-29|vvi:100260883|K20368 protein cornichon | (RefSeq) protein cornichon homolog 4	[OUT]	--	Cornichon protein	Probable protein cornichon homolog 2 OS=Arabidopsis thaliana OX=3702 GN=At1g12340 PE=2 SV=2	U	Intracellular trafficking, secretion, and vesicular transport	PREDICTED: protein cornichon homolog 4 [Vitis vinifera]
c95095.graph_c1	0.2	0.16	0.2	0.88	0.95	4.24	9.10777e-07	3.12345	up	[G]	Carbohydrate transport and metabolism	Molecular Function: beta-glucosidase activity (GO:0008422);; Molecular Function: xylan 1,4-beta-xylosidase activity (GO:0009044);; Cellular Component: plant-type cell wall (GO:0009505);; Biological Process: arabinan catabolic process (GO:0031222);; Biological Process: xylan catabolic process (GO:0045493);; Molecular Function: alpha-L-arabinofuranosidase activity (GO:0046556);; Molecular Function:…	--	--	--	Glycosyl hydrolase family 3 C-terminal domain;; Glycosyl hydrolase family 3 N terminal domain;; Fibronectin type III-like domain	Probable beta-D-xylosidase 2 OS=Arabidopsis thaliana OX=3702 GN=BXL2 PE=2 SV=1	G	Carbohydrate transport and metabolism	PREDICTED: probable beta-D-xylosidase 2 isoform X1 [Vitis vinifera]
c113793.graph_c0	0	0	0	0.31	0.64	0.28	0.00276752	3.11952	up	--	--	Molecular Function: transferase activity, transferring acyl groups other than amino-acyl groups (GO:0016747);;	K13065|1.6457e-90|vvi:100250237|K13065 shikimate O-hydroxycinnamoyltransferase [EC:2.3.1.133] | (RefSeq) shikimate O-hydroxycinnamoyltransferase	--	--	Transferase family	Shikimate O-hydroxycinnamoyltransferase OS=Nicotiana tabacum OX=4097 GN=HST PE=1 SV=1	S	Function unknown	PREDICTED: shikimate O-hydroxycinnamoyltransferase isoform X1 [Vitis vinifera]
c91724.graph_c0	4.42	3.26	10.13	96.9	24.91	67.85	2.30493e-05	3.11829	up	[S]	Function unknown	Cellular Component: extracellular region (GO:0005576);;	--	[S]	Function unknown	Cysteine-rich secretory protein family	Pathogenesis-related protein PR-1 OS=Medicago truncatula OX=3880 GN=PR-1 PE=2 SV=1	S	Function unknown	PREDICTED: pathogenesis-related protein PR-1 [Vitis vinifera]
c107688.graph_c0	3.13	3.45	2.62	10.26	16.56	9.16	1.45576e-20	3.11753	up	--	--	--	--	[R]	General function prediction only	Retrotransposon gag protein	--	L	Replication, recombination and repair	uncharacterized protein LOC111988620 [Quercus suber]
c90677.graph_c0	0.69	0.47	0.41	6.15	2.39	5.32	6.55553e-11	3.11567	up	--	--	--	--	--	--	--	--	S	Function unknown	unnamed protein product, partial [Vitis vinifera]
c110842.graph_c0	1.93	3.63	5.23	42.26	20.73	28.78	1.16596e-17	3.11562	up	[K]	Transcription	Molecular Function: hydrolase activity (GO:0016787);;	--	[T]	Signal transduction mechanisms	Leucine rich repeat	Putative disease resistance protein RGA4 OS=Solanum bulbocastanum OX=147425 GN=RGA4 PE=2 SV=1	S	Function unknown	hypothetical protein VITISV_019940 [Vitis vinifera]
c101629.graph_c0	4.29	4.25	5.12	34.71	34.71	28.54	3.89058e-40	3.11276	up	[M]	Cell wall/membrane/envelope biogenesis	Cellular Component: cytosol (GO:0005829);; Biological Process: glucosinolate catabolic process (GO:0019762);; Biological Process: nitrile biosynthetic process (GO:0080028);;	--	[R]	General function prediction only	Kelch motif;; Galactose oxidase, central domain;; Galactose oxidase, central domain;; Kelch motif;; Kelch motif;; Kelch motif	Nitrile-specifier protein 5 OS=Arabidopsis thaliana OX=3702 GN=NSP5 PE=2 SV=1	S	Function unknown	PREDICTED: nitrile-specifier protein 5 [Vitis vinifera]
c99177.graph_c0	7.23	7.11	5.2	50.31	63.2	45.02	3.5043e-36	3.11124	up	--	--	Molecular Function: iron ion binding (GO:0005506);; Cellular Component: membrane (GO:0016020);; Molecular Function: oxidoreductase activity, acting on paired donors, with incorporation or reduction of molecular oxygen, NAD(P)H as one donor, and incorporation of one atom of oxygen (GO:0016709);; Molecular Function: heme binding (GO:0020037);; Biological Process: secondary metabolite biosynthetic p…	--	[Q]	Secondary metabolites biosynthesis, transport and catabolism	Cytochrome P450	Geraniol 8-hydroxylase OS=Swertia mussotii OX=137888 GN=CYP76B10 PE=1 SV=1	Q	Secondary metabolites biosynthesis, transport and catabolism	PREDICTED: geraniol 8-hydroxylase isoform X1 [Vitis vinifera]
c97581.graph_c0	0	0.05	0	0.47	0.56	0.61	0.00162724	3.10523	up	--	--	Molecular Function: nucleotide binding (GO:0000166);; Molecular Function: ion binding (GO:0043167);;	--	--	--	--	--	--	--	PREDICTED: uncharacterized protein LOC109121480 [Vitis vinifera]
c112589.graph_c0	0.13	0.22	0.21	2.04	2.14	1.88	1.29301e-16	3.10511	up	--	--	Biological Process: macromolecule metabolic process (GO:0043170);; Biological Process: primary metabolic process (GO:0044238);;	--	[R]	General function prediction only	Reverse transcriptase (RNA-dependent DNA polymerase);; Retrotransposon gag protein;; Retroviral aspartyl protease	Uncharacterized mitochondrial protein AtMg00860 OS=Arabidopsis thaliana OX=3702 GN=AtMg00860 PE=4 SV=1	L	Replication, recombination and repair	hypothetical protein VITISV_039388 [Vitis vinifera]
c96507.graph_c1	0	0.3	0.29	1.77	3.39	3.88	0.000222609	3.10449	up	--	--	Molecular Function: methyltransferase activity (GO:0008168);; Biological Process: methylation (GO:0032259);;	--	--	--	SAM dependent carboxyl methyltransferase	Probable S-adenosylmethionine-dependent methyltransferase At5g38780 OS=Arabidopsis thaliana OX=3702 GN=At5g38780 PE=2 SV=1	S	Function unknown	PREDICTED: probable S-adenosylmethionine-dependent methyltransferase At5g38780 isoform X1 [Vitis vinifera]
c101451.graph_c0	0.47	2.54	2.31	8.44	30.22	11.57	1.25965e-09	3.10425	up	--	--	--	--	[R]	General function prediction only	Yippee zinc-binding/DNA-binding /Mis18, centromere assembly	Protein yippee-like At4g27740 OS=Arabidopsis thaliana OX=3702 GN=At4g27740 PE=3 SV=1	S	Function unknown	PREDICTED: protein yippee-like At4g27740 [Vitis vinifera]
c90902.graph_c0	0	0.4	0.19	3.97	4.22	3.59	0.000401965	3.10384	up	--	--	--	--	--	--	--	--	S	Function unknown	PREDICTED: uncharacterized protein LOC100261885 isoform X2 [Vitis vinifera]
c94945.graph_c0	0	0	0	0.95	1.58	0.96	0.00296889	3.1034	up	--	--	--	--	--	--	--	--	S	Function unknown	hypothetical protein VITISV_010890 [Vitis vinifera]
c97445.graph_c1	1.42	2.83	2.1	12.18	14.9	18.83	3.42168e-22	3.10255	up	--	--	Molecular Function: 10-deacetylbaccatin III 10-O-acetyltransferase activity (GO:0050643);;	--	--	--	Transferase family	Spermidine sinapoyl-CoA acyltransferase OS=Arabidopsis thaliana OX=3702 GN=SDT PE=1 SV=1	S	Function unknown	PREDICTED: spermidine sinapoyl-CoA acyltransferase [Vitis vinifera]
c112471.graph_c0	0.51	0.51	1.12	5.59	7.07	5.51	3.56546e-12	3.0973	up	--	--	--	K09291|4.61213e-10|vvi:100251875|K09291 nucleoprotein TPR | (RefSeq) nuclear-pore anchor	--	--	--	--	U	Intracellular trafficking, secretion, and vesicular transport	PREDICTED: nuclear-pore anchor isoform X1 [Vitis vinifera]
c98458.graph_c1	0	0	0	1.87	5.07	2.57	0.0030821	3.09711	up	--	--	Biological Process: response to stimulus (GO:0050896);;	--	--	--	--	TMV resistance protein N OS=Nicotiana glutinosa OX=35889 GN=N PE=1 SV=1	S	Function unknown	PREDICTED: TMV resistance protein N-like isoform X1 [Vitis vinifera]
c100796.graph_c3	2.54	2.3	1.33	7.49	36.53	13.15	4.18712e-13	3.09662	up	--	--	Cellular Component: integral component of membrane (GO:0016021);; Molecular Function: cellulose synthase (UDP-forming) activity (GO:0016760);; Biological Process: cellulose biosynthetic process (GO:0030244);; Biological Process: cell wall organization (GO:0071555);;	--	--	--	Cellulose synthase	Cellulose synthase-like protein E6 OS=Oryza sativa subsp. japonica OX=39947 GN=CSLE6 PE=2 SV=1	S	Function unknown	PREDICTED: cellulose synthase-like protein E6 isoform X1 [Vitis vinifera]
c114189.graph_c0	0	0	0	0.32	0.83	0.77	0.00308695	3.09657	up	--	--	--	--	--	--	--	--	S	Function unknown	--
c101950.graph_c0	0	0.02	0	0.13	0.33	0.2	0.00177185	3.09636	up	--	--	Molecular Function: ion binding (GO:0043167);; Biological Process: primary metabolic process (GO:0044238);; Biological Process: cellular macromolecule metabolic process (GO:0044260);;	--	[R]	General function prediction only	Reverse transcriptase (RNA-dependent DNA polymerase)	--	S	Function unknown	hypothetical protein VITISV_000106 [Vitis vinifera]
c90653.graph_c0	0.76	2.02	3.83	23.09	23.49	17.52	3.84437e-13	3.08777	up	--	--	Molecular Function: polygalacturonase activity (GO:0004650);; Cellular Component: extracellular region (GO:0005576);; Biological Process: carbohydrate metabolic process (GO:0005975);; Biological Process: defense response (GO:0006952);; Molecular Function: ADP binding (GO:0043531);; Biological Process: cell wall organization (GO:0071555);;	--	--	--	--	--	S	Function unknown	resistance protein XiR1.2 [Vitis arizonica]
c97610.graph_c0	0	0	0	0.04	0.04	1.71	0.00367584	3.08419	up	[Q]	Secondary metabolites biosynthesis, transport and catabolism	Molecular Function: iron ion binding (GO:0005506);; Molecular Function: dioxygenase activity (GO:0051213);; Biological Process: oxidation-reduction process (GO:0055114);;	--	[QR]	--	2OG-Fe(II) oxygenase superfamily;; non-haem dioxygenase in morphine synthesis N-terminal	Protein DMR6-LIKE OXYGENASE 2 OS=Arabidopsis thaliana OX=3702 GN=DLO2 PE=2 SV=1	S	Function unknown	PREDICTED: protein DMR6-LIKE OXYGENASE 2 [Vitis vinifera]
c107916.graph_c1	0.25	0.02	0.02	0.82	1.54	0.83	8.1577e-06	3.08341	up	[K]	Transcription	--	--	[R]	General function prediction only	Leucine rich repeat;; Leucine Rich repeats (2 copies);; Leucine rich repeat N-terminal domain;; Leucine Rich Repeat	Receptor-like protein EIX2 OS=Solanum lycopersicum OX=4081 GN=EIX2 PE=1 SV=2	S	Function unknown	PREDICTED: LRR receptor-like serine/threonine-protein kinase GSO1 isoform X2 [Vitis vinifera]
c108231.graph_c1	3.25	1.13	0.83	12.45	18.02	16.14	3.37846e-13	3.08125	up	[R]	General function prediction only	Cellular Component: membrane (GO:0016020);;	--	[M]	Cell wall/membrane/envelope biogenesis	Ankyrin repeats (many copies);; Ankyrin repeat	Ankyrin repeat-containing protein ITN1 OS=Arabidopsis thaliana OX=3702 GN=ITN1 PE=1 SV=1	S	Function unknown	PREDICTED: ankyrin repeat-containing protein At2g01680 [Vitis vinifera]
c97452.graph_c1	0	0	0	0.05	0.5	0.31	0.00345716	3.07861	up	--	--	Molecular Function: nucleic acid binding (GO:0003676);; Molecular Function: zinc ion binding (GO:0008270);;	--	[R]	General function prediction only	Reverse transcriptase (RNA-dependent DNA polymerase)	RNA-directed DNA polymerase homolog OS=Oenothera berteroana OX=3950 PE=4 SV=1	L	Replication, recombination and repair	uncharacterized protein LOC111411108 [Olea europaea var. sylvestris]
c102064.graph_c0	0	0	0	0.33	0.09	0.18	0.00342192	3.07752	up	--	--	--	--	[R]	General function prediction only	gag-polypeptide of LTR copia-type;; Retrotransposon gag protein	Retrovirus-related Pol polyprotein from transposon RE1 OS=Arabidopsis thaliana OX=3702 GN=RE1 PE=2 SV=1	S	Function unknown	putative Ty1-copia-like retrotransposon [Cercis chinensis]
c103985.graph_c1	1.59	3.1	1.82	6.86	9.74	6.27	2.75906e-12	3.07488	up	--	--	Molecular Function: transferase activity (GO:0016740);;	--	--	--	--	--	S	Function unknown	PREDICTED: putative receptor-like protein kinase At3g47110 isoform X1 [Vitis vinifera]
c20811.graph_c0	0	0	0	0.2	1.22	0.08	0.00367393	3.07061	up	--	--	--	--	[R]	General function prediction only	Sulfotransferase domain;; Sulfotransferase family	Cytosolic sulfotransferase 15 OS=Arabidopsis thaliana OX=3702 GN=SOT15 PE=1 SV=1	S	Function unknown	PREDICTED: flavonol sulfotransferase-like [Vitis vinifera]
c109453.graph_c2	0.94	0.19	0.31	3	3.64	2.73	2.8276e-10	3.06546	up	--	--	--	--	--	--	--	--	--	--	hypothetical protein VITISV_030720 [Vitis vinifera]
c108550.graph_c1	0.05	0.16	0.4	2.11	2.76	1.32	2.7057e-08	3.06207	up	--	--	--	--	[R]	General function prediction only	--	--	S	Function unknown	hypothetical protein VITISV_015580 [Vitis vinifera]
c99651.graph_c5	0	0	0.77	4.61	1.54	6.36	0.000622084	3.0603	up	--	--	Biological Process: flavonoid biosynthetic process (GO:0009813);; Cellular Component: intracellular membrane-bounded organelle (GO:0043231);; Biological Process: flavonoid glucuronidation (GO:0052696);; Molecular Function: quercetin 3-O-glucosyltransferase activity (GO:0080043);; Molecular Function: quercetin 7-O-glucosyltransferase activity (GO:0080044);;	--	[GC]	--	UDP-glucoronosyl and UDP-glucosyl transferase	UDP-glycosyltransferase 2 OS=Pueraria montana var. lobata OX=3893 GN=UGT2 PE=2 SV=1	S	Function unknown	PREDICTED: UDP-glycosyltransferase 88B1-like [Vitis vinifera]
c91136.graph_c0	0.82	0	0.4	5.77	4.09	3.97	1.07267e-05	3.05283	up	--	--	Molecular Function: nucleic acid binding (GO:0003676);;	--	--	--	--	--	Q	Secondary metabolites biosynthesis, transport and catabolism	hypothetical protein VITISV_018545 [Vitis vinifera]
c89493.graph_c0	0	0	0	0.37	0.96	0.82	0.00377874	3.05193	up	--	--	Molecular Function: metal ion binding (GO:0046872);; Molecular Function: desacetoxyvindoline 4-hydroxylase activity (GO:0050590);; Biological Process: oxidation-reduction process (GO:0055114);;	--	[QR]	--	--	1-aminocyclopropane-1-carboxylate oxidase homolog 12 OS=Arabidopsis thaliana OX=3702 GN=At5g59540 PE=2 SV=1	S	Function unknown	PREDICTED: 1-aminocyclopropane-1-carboxylate oxidase homolog 11 [Vitis vinifera]
c86785.graph_c0	0	0.86	0.28	3.3	7.44	5.75	0.00036151	3.04718	up	--	--	Biological Process: defense response (GO:0006952);; Molecular Function: ADP binding (GO:0043531);;	--	[T]	Signal transduction mechanisms	NB-ARC domain	Probable disease resistance RPP8-like protein 2 OS=Arabidopsis thaliana OX=3702 GN=RPP8L2 PE=3 SV=1	S	Function unknown	unnamed protein product, partial [Vitis vinifera]
c35960.graph_c0	0	0	0	1.58	0.41	1.69	0.00391179	3.04714	up	--	--	--	--	--	--	--	--	S	Function unknown	PREDICTED: TMV resistance protein N [Vitis vinifera]
c98027.graph_c0	0.29	0.2	0.19	2.09	1.02	2.42	9.71786e-05	3.04544	up	[I]	Lipid transport and metabolism	Molecular Function: phosphoethanolamine N-methyltransferase activity (GO:0000234);; Biological Process: phosphatidylcholine biosynthetic process (GO:0006656);; Biological Process: methylation (GO:0032259);;	K05929|2.7835e-41|pda:103713971|K05929 phosphoethanolamine N-methyltransferase [EC:2.1.1.103] | (RefSeq) phosphomethylethanolamine N-methyltransferase-like	[IR]	--	Methyltransferase domain;; Methyltransferase domain	Phosphomethylethanolamine N-methyltransferase OS=Arabidopsis thaliana OX=3702 GN=NMT2 PE=1 SV=2	S	Function unknown	Methyltransferase type 11 [Corchorus capsularis]
c82450.graph_c0	0	0	0.18	0.51	3.06	2.97	0.0026704	3.03773	up	--	--	--	--	--	--	Extensin-like region	--	--	--	--
c98167.graph_c1	0	0	0.18	0.87	0.75	0.88	0.000217554	3.0304	up	--	--	Molecular Function: DNA binding (GO:0003677);;	--	--	--	Domain of unknown function (DUF296)	AT-hook motif nuclear-localized protein 22 OS=Arabidopsis thaliana OX=3702 GN=AHL22 PE=1 SV=1	S	Function unknown	PREDICTED: AT-hook motif nuclear-localized protein 26 [Vitis vinifera]
c100744.graph_c1	0	0	0	0.16	0.12	0.22	0.00414958	3.02991	up	--	--	--	--	[R]	General function prediction only	Retroviral aspartyl protease;; Retrotransposon gag protein;; Zinc knuckle;; gag-polyprotein putative aspartyl protease;; Aspartyl protease	--	L	Replication, recombination and repair	uncharacterized protein LOC109950206 [Prunus persica]
c88250.graph_c0	0.11	0.15	0	0.84	0.86	1.7	0.000228344	3.02966	up	--	--	Biological Process: vesicle docking involved in exocytosis (GO:0006904);;	K15292|0|vvi:100248925|K15292 syntaxin-binding protein 1 | (RefSeq) protein transport Sec1a	[U]	Intracellular trafficking, secretion, and vesicular transport	Sec1 family	SNARE-interacting protein KEULE OS=Arabidopsis thaliana OX=3702 GN=KEU PE=1 SV=2	U	Intracellular trafficking, secretion, and vesicular transport	PREDICTED: protein transport Sec1a isoform X1 [Vitis vinifera]
c51824.graph_c0	0	0	0.13	0.45	1.97	2.51	0.00158985	3.02873	up	--	--	--	--	--	--	--	--	--	--	PREDICTED: plectin-like [Vitis vinifera]
c117312.graph_c0	0	0	0	0.29	0.31	0.54	0.0043157	3.02108	up	--	--	--	--	--	--	--	--	S	Function unknown	PREDICTED: uncharacterized protein LOC104446353 [Eucalyptus grandis]
c88485.graph_c0	0.43	0.29	0.55	7.24	2.55	7.3	1.28514e-08	3.01743	up	--	--	Molecular Function: nucleic acid binding (GO:0003676);;	--	[R]	General function prediction only	--	Uncharacterized mitochondrial protein AtMg00310 OS=Arabidopsis thaliana OX=3702 GN=AtMg00310 PE=4 SV=1	S	Function unknown	uncharacterized protein LOC110621460 [Manihot esculenta]
c93894.graph_c0	0.23	0.2	0	1.78	2.93	3.59	0.000234723	3.01603	up	--	--	Cellular Component: integral component of membrane (GO:0016021);;	--	--	--	--	--	--	--	hypothetical protein CFOL_v3_17555 [Cephalotus follicularis]
c89403.graph_c0	0	0	0	0.15	0.84	0.49	0.00450454	3.0153	up	--	--	--	--	[R]	General function prediction only	--	--	L	Replication, recombination and repair	hypothetical protein MA16_Dca027791 [Dendrobium catenatum]
c110690.graph_c0	0.55	0.47	0.44	4.33	5.91	5.86	6.70483e-22	3.01466	up	--	--	--	--	[R]	General function prediction only	Reverse transcriptase-like	Putative ribonuclease H protein At1g65750 OS=Arabidopsis thaliana OX=3702 GN=At1g65750 PE=3 SV=1	S	Function unknown	PREDICTED: uncharacterized protein LOC109158590 [Ipomoea nil]
c109446.graph_c0	4.79	8.39	5.11	56.64	49.09	49.28	7.785e-33	3.01432	up	[K]	Transcription	Cellular Component: integral component of membrane (GO:0016021);;	K09539|1.4523e-47|vvi:100256333|K09539 DnaJ homolog subfamily C member 19 | (RefSeq) mitochondrial import inner membrane translocase subunit TIM14-3	[O]	Posttranslational modification, protein turnover, chaperones	--	Mitochondrial import inner membrane translocase subunit TIM14-3 OS=Arabidopsis thaliana OX=3702 GN=TIM14-3 PE=1 SV=1	O	Posttranslational modification, protein turnover, chaperones	unnamed protein product, partial [Vitis vinifera]
c75749.graph_c0	0	0	0	2.9	0.61	2.38	0.00464499	3.00854	up	--	--	--	--	--	--	--	--	S	Function unknown	unnamed protein product, partial [Vitis vinifera]
c105023.graph_c0	0.53	1.14	0.64	5.42	22.65	23.85	0.000365716	3.0062	up	--	--	Biological Process: cellular process (GO:0009987);; Cellular Component: integral component of membrane (GO:0016021);; Biological Process: localization (GO:0051179);;	--	--	--	--	--	S	Function unknown	PREDICTED: membrane protein of ER body-like protein isoform X3 [Vitis vinifera]
c94813.graph_c0	0	0	0	0.34	0.85	0.86	0.0046486	3.00458	up	[V]	Defense mechanisms	Biological Process: drug transmembrane transport (GO:0006855);; Molecular Function: drug transmembrane transporter activity (GO:0015238);; Molecular Function: antiporter activity (GO:0015297);; Cellular Component: integral component of membrane (GO:0016021);;	K03327|5.42068e-111|gra:105766544|K03327 multidrug resistance protein, MATE family | (RefSeq) MATE efflux family protein 7-like	[R]	General function prediction only	MatE	Protein DETOXIFICATION 14 OS=Arabidopsis thaliana OX=3702 GN=DTX14 PE=1 SV=1	V	Defense mechanisms	hypothetical protein VITISV_041594 [Vitis vinifera]
c76964.graph_c0	0.51	2.09	0.23	3.14	8.57	16.19	5.82469e-06	3.0023	up	--	--	Molecular Function: SNARE binding (GO:0000149);; Molecular Function: SNAP receptor activity (GO:0005484);; Cellular Component: mitochondrion (GO:0005739);; Biological Process: exocytosis (GO:0006887);; Biological Process: vesicle fusion (GO:0006906);; Cellular Component: integral component of membrane (GO:0016021);; Cellular Component: SNARE complex (GO:0031201);;	--	[U]	Intracellular trafficking, secretion, and vesicular transport	Synaptobrevin	Vesicle-associated membrane protein 722 OS=Arabidopsis thaliana OX=3702 GN=VAMP722 PE=2 SV=2	U	Intracellular trafficking, secretion, and vesicular transport	PREDICTED: vesicle-associated membrane protein 722-like [Vitis vinifera]
c102697.graph_c0	4.91	3.13	11.44	48.38	48.22	59.06	1.17621e-15	3.00184	up	--	--	--	--	--	--	Thaumatin family	Osmotin-like protein OS=Solanum lycopersicum OX=4081 PE=1 SV=1	S	Function unknown	PREDICTED: osmotin-like protein [Vitis vinifera]
c107259.graph_c0	1.3	1.07	3.1	10.3	10.38	12.61	1.61304e-15	3.0013	up	--	--	--	--	--	--	--	--	S	Function unknown	unnamed protein product, partial [Vitis vinifera]
c93816.graph_c0	1.24	0.17	0.61	6.42	4.47	6.59	9.13912e-09	3.00124	up	--	--	--	--	--	--	Polyketide cyclase / dehydrase and lipid transport	Lachrymatory-factor synthase OS=Allium cepa OX=4679 GN=LFS PE=1 SV=1	S	Function unknown	PREDICTED: lachrymatory-factor synthase-like [Vitis vinifera]
c70681.graph_c0	0	0	0.14	0.93	2.87	1.21	0.00310343	2.99347	up	--	--	Cellular Component: integral component of membrane (GO:0016021);; Molecular Function: cellulose synthase (UDP-forming) activity (GO:0016760);; Biological Process: cellulose biosynthetic process (GO:0030244);; Biological Process: cell wall organization (GO:0071555);;	--	--	--	--	Cellulose synthase-like protein G2 OS=Arabidopsis thaliana OX=3702 GN=CSLG2 PE=2 SV=1	M	Cell wall/membrane/envelope biogenesis	PREDICTED: cellulose synthase-like protein G3 [Vitis vinifera]
c99687.graph_c0	1.75	1.2	1.65	15.89	12.43	16.22	1.50658e-20	2.99134	up	--	--	Biological Process: defense response (GO:0006952);; Biological Process: signal transduction (GO:0007165);; Molecular Function: ADP binding (GO:0043531);;	--	--	--	TIR domain;; TIR domain	TMV resistance protein N OS=Nicotiana glutinosa OX=35889 GN=N PE=1 SV=1	--	--	PREDICTED: TMV resistance protein N isoform X1 [Vitis vinifera]
c89320.graph_c0	0.06	0.06	0	0.56	2.07	0.37	0.00196659	2.99101	up	--	--	Molecular Function: nucleic acid binding (GO:0003676);; Molecular Function: zinc ion binding (GO:0008270);; Biological Process: DNA integration (GO:0015074);;	--	[R]	General function prediction only	--	Retrovirus-related Pol polyprotein from transposon TNT 1-94 OS=Nicotiana tabacum OX=4097 PE=2 SV=1	L	Replication, recombination and repair	hypothetical protein VITISV_011340 [Vitis vinifera]
c112187.graph_c0	7.5	7.36	6.66	56.37	28.42	46.59	1.56751e-23	2.99038	up	[G]	Carbohydrate transport and metabolism	Cellular Component: cytoplasm (GO:0005737);; Biological Process: glycogen catabolic process (GO:0005980);; Molecular Function: glycogen phosphorylase activity (GO:0008184);; Molecular Function: amino acid binding (GO:0016597);; Molecular Function: pyridoxal phosphate binding (GO:0030170);;	K00688|4.78743e-137|vvi:100264186|K00688 glycogen phosphorylase [EC:2.4.1.1] | (RefSeq) glycogen phosphorylase 1	[G]	Carbohydrate transport and metabolism	--	Alpha-glucan phosphorylase, H isozyme OS=Solanum tuberosum OX=4113 PE=1 SV=1	G	Carbohydrate transport and metabolism	PREDICTED: glycogen phosphorylase 1 isoform X2 [Vitis vinifera]
c78446.graph_c0	0.08	0	0	0.57	1.28	0.07	0.00259092	2.98857	up	--	--	--	--	--	--	BURP domain	BURP domain-containing protein 11 OS=Oryza sativa subsp. japonica OX=39947 GN=BURP11 PE=2 SV=1	S	Function unknown	BURP domain protein RD22 [Zea mays]
c109383.graph_c0	2.79	1.63	3.4	8.44	45.3	11.55	1.85897e-05	2.98288	up	[K]	Transcription	Cellular Component: membrane (GO:0016020);;	--	[R]	General function prediction only	Leucine rich repeat;; Leucine Rich repeats (2 copies);; Leucine Rich Repeat	Receptor like protein 22 OS=Arabidopsis thaliana OX=3702 GN=RLP22 PE=2 SV=1	S	Function unknown	PREDICTED: receptor-like protein 12 isoform X1 [Vitis vinifera]
c85190.graph_c0	0	0	0	0.77	0.45	0.36	0.00526704	2.97655	up	[JO]	--	Molecular Function: nucleic acid binding (GO:0003676);; Molecular Function: N-acetyltransferase activity (GO:0008080);;	--	--	--	Acetyltransferase (GNAT) domain;; Acetyltransferase (GNAT) family;; Acetyltransferase (GNAT) domain	--	J	Translation, ribosomal structure and biogenesis	PREDICTED: uncharacterized protein LOC109000343 [Juglans regia]
c92916.graph_c0	0.03	0.03	0.16	0.76	0.59	1.08	7.44769e-05	2.976	up	--	--	--	--	[R]	General function prediction only	--	--	V	Defense mechanisms	uncharacterized protein LOC110638392 [Hevea brasiliensis]
c109924.graph_c0	3.69	2.24	4.4	28	24.62	23.05	6.77849e-22	2.97301	up	--	--	Molecular Function: sulfotransferase activity (GO:0008146);;	--	[R]	General function prediction only	Sulfotransferase domain;; Sulfotransferase family	Cytosolic sulfotransferase 14 OS=Arabidopsis thaliana OX=3702 GN=SOT14 PE=2 SV=1	S	Function unknown	unnamed protein product, partial [Vitis vinifera]
c112053.graph_c0	55.82	66.48	28.9	363.66	321.92	405.95	5.77237e-25	2.97174	up	[IQ]	--	Molecular Function: acetate-CoA ligase activity (GO:0003987);; Cellular Component: plasmodesma (GO:0009506);; Cellular Component: chloroplast stroma (GO:0009570);; Biological Process: response to cytokinin (GO:0009735);; Biological Process: positive regulation of seed germination (GO:0010030);; Biological Process: seed coat development (GO:0010214);; Biological Process: oxalate catabolic process …	--	[I]	Lipid transport and metabolism	AMP-binding enzyme;; AMP-binding enzyme C-terminal domain	Oxalate--CoA ligase OS=Arabidopsis thaliana OX=3702 GN=AAE3 PE=1 SV=1	IQ	--	PREDICTED: oxalate--CoA ligase [Vitis vinifera]
c91143.graph_c1	0.08	0.21	0.03	0.17	3.01	1.18	0.000348797	2.9692	up	[HJ]	--	--	K14487|0|vvi:100250868|K14487 auxin responsive GH3 gene family | (RefSeq) probable indole-3-acetic acid-amido synthetase GH3.1	--	--	GH3 auxin-responsive promoter	Probable indole-3-acetic acid-amido synthetase GH3.1 OS=Arabidopsis thaliana OX=3702 GN=GH3.1 PE=2 SV=1	S	Function unknown	PREDICTED: probable indole-3-acetic acid-amido synthetase GH3.1 [Vitis vinifera]
c106184.graph_c0	6.97	7.26	14.51	74.95	40.76	50.12	3.45593e-19	2.96691	up	--	--	Molecular Function: hydrolase activity (GO:0016787);;	--	--	--	--	Putative disease resistance protein RGA4 OS=Solanum bulbocastanum OX=147425 GN=RGA4 PE=2 SV=1	U	Intracellular trafficking, secretion, and vesicular transport	PREDICTED: putative disease resistance protein RGA4 isoform X2 [Vitis vinifera]
c113724.graph_c0	0	0	0	0.74	2.13	0.62	0.00566464	2.96179	up	--	--	--	--	--	--	--	--	--	--	hypothetical protein TSUD_271920 [Trifolium subterraneum]
c112892.graph_c0	0.09	0.88	0.25	1.67	2.53	2.32	3.63295e-07	2.96099	up	--	--	Cellular Component: integral component of membrane (GO:0016021);;	K12349|0|vvi:100248971|K12349 neutral ceramidase [EC:3.5.1.23] | (RefSeq) neutral ceramidase	[T]	Signal transduction mechanisms	Neutral/alkaline non-lysosomal ceramidase, N-terminal	Neutral ceramidase 2 OS=Arabidopsis thaliana OX=3702 GN=NCER2 PE=3 SV=1	S	Function unknown	PREDICTED: neutral ceramidase isoform X2 [Vitis vinifera]
c111008.graph_c0	0.37	0.33	0.32	1.93	3.72	2.56	4.90237e-17	2.95996	up	[J]	Translation, ribosomal structure and biogenesis	Molecular Function: aminoacyl-tRNA editing activity (GO:0002161);; Molecular Function: leucine-tRNA ligase activity (GO:0004823);; Molecular Function: ATP binding (GO:0005524);; Cellular Component: cytosol (GO:0005829);; Biological Process: leucyl-tRNA aminoacylation (GO:0006429);; Biological Process: regulation of translational fidelity (GO:0006450);;	K01869|0|vvi:100249854|K01869 leucyl-tRNA synthetase [EC:6.1.1.4] | (RefSeq) leucine--tRNA ligase, cytoplasmic	[J]	Translation, ribosomal structure and biogenesis	tRNA synthetases class I (I, L, M and V);; tRNA synthetases class I (M);; Anticodon-binding domain of tRNA;; tRNA synthetases class I (C) catalytic domain	Leucine--tRNA ligase, cytoplasmic OS=Arabidopsis thaliana OX=3702 GN=At1g09620 PE=1 SV=1	J	Translation, ribosomal structure and biogenesis	PREDICTED: leucine--tRNA ligase, cytoplasmic isoform X1 [Vitis vinifera]
c102651.graph_c0	0.81	0.29	0.65	7.99	2.36	5.54	2.82492e-08	2.95906	up	--	--	Cellular Component: membrane (GO:0016020);;	--	--	--	--	--	--	--	unnamed protein product, partial [Vitis vinifera]
c93451.graph_c0	0.17	0	0.53	3.56	0.78	3.39	0.000307671	2.94009	up	--	--	Molecular Function: zinc ion binding (GO:0008270);; Cellular Component: integral component of membrane (GO:0016021);;	K10661|1.17266e-36|vvi:100252430|K10661 E3 ubiquitin-protein ligase MARCH6 [EC:2.3.2.27] | (RefSeq) probable E3 ubiquitin ligase SUD1	[A]	RNA processing and modification	--	Probable E3 ubiquitin ligase SUD1 OS=Arabidopsis thaliana OX=3702 GN=SUD1 PE=1 SV=1	O	Posttranslational modification, protein turnover, chaperones	hypothetical protein VITISV_042268 [Vitis vinifera]
c52478.graph_c0	0	0	0	1.07	1.02	1.37	0.00617005	2.93909	up	--	--	--	--	--	--	--	--	--	--	hypothetical protein VITISV_035549 [Vitis vinifera]
c113251.graph_c0	0	0	0	1.22	1.7	1.6	0.00617355	2.9387	up	--	--	Biological Process: defense response (GO:0006952);; Molecular Function: ADP binding (GO:0043531);;	--	[T]	Signal transduction mechanisms	NB-ARC domain	Disease resistance protein At4g27190 OS=Arabidopsis thaliana OX=3702 GN=At4g27190 PE=2 SV=1	S	Function unknown	hypothetical protein VITISV_001216 [Vitis vinifera]
c102620.graph_c0	7.29	8.4	6.84	30.72	19.36	27.54	3.6557e-24	2.93749	up	--	--	Molecular Function: microtubule motor activity (GO:0003777);; Molecular Function: ATP binding (GO:0005524);; Cellular Component: microtubule (GO:0005874);; Biological Process: microtubule-based movement (GO:0007018);; Molecular Function: microtubule binding (GO:0008017);; Biological Process: regulation of microtubule-based process (GO:0032886);; Biological Process: root development (GO:0048364);;	--	[Z]	Cytoskeleton	--	Kinesin-like protein KIN-UC OS=Arabidopsis thaliana OX=3702 GN=KINUC PE=1 SV=2	Z	Cytoskeleton	Armadillo/beta-catenin repeat family protein / kinesin motor family protein isoform 2, partial [Theobroma cacao]
c102612.graph_c0	0.13	0.23	0	1.53	1.17	1.29	0.00120766	2.93498	up	--	--	Molecular Function: binding (GO:0005488);; Biological Process: DNA metabolic process (GO:0006259);; Cellular Component: membrane (GO:0016020);;	--	[R]	General function prediction only	Reverse transcriptase (RNA-dependent DNA polymerase)	--	L	Replication, recombination and repair	hypothetical protein VITISV_003506 [Vitis vinifera]
c97617.graph_c0	0.06	0.51	0.02	1.05	1	1.06	3.19264e-05	2.93299	up	--	--	--	--	[R]	General function prediction only	--	--	L	Replication, recombination and repair	uncharacterized protein LOC111395291 [Olea europaea var. sylvestris]
c95780.graph_c0	0.87	0.79	1.16	8.85	6.87	6.77	6.53761e-06	2.93264	up	--	--	Biological Process: cellular macromolecule metabolic process (GO:0044260);; Biological Process: nucleic acid metabolic process (GO:0090304);; Molecular Function: organic cyclic compound binding (GO:0097159);; Molecular Function: heterocyclic compound binding (GO:1901363);;	--	--	--	--	--	S	Function unknown	hypothetical protein VITISV_017219 [Vitis vinifera]
c98753.graph_c1	7.55	20.67	10.22	98.99	97.43	75.84	5.03859e-20	2.93001	up	[HR]	--	Molecular Function: hydrolase activity (GO:0016787);;	K08233|2.41217e-163|vvi:100267788|K08233 polyneuridine-aldehyde esterase [EC:3.1.1.78] | (RefSeq) salicylic acid-binding protein 2	--	--	Alpha/beta hydrolase family;; alpha/beta hydrolase fold;; Serine aminopeptidase, S33	Salicylic acid-binding protein 2 OS=Nicotiana tabacum OX=4097 GN=SABP2 PE=1 SV=1	S	Function unknown	PREDICTED: salicylic acid-binding protein 2 isoform X1 [Vitis vinifera]
c108951.graph_c0	0.91	1.01	1.03	4.38	3.31	4.56	3.55201e-13	2.92423	up	--	--	--	--	[R]	General function prediction only	Retrotransposon gag protein	--	L	Replication, recombination and repair	PREDICTED: uncharacterized protein LOC109122600 [Vitis vinifera]
c83749.graph_c3	0	0	0.11	1.08	1.76	0.88	0.00424002	2.92352	up	[G]	Carbohydrate transport and metabolism	Biological Process: flavonoid biosynthetic process (GO:0009813);; Cellular Component: intracellular membrane-bounded organelle (GO:0043231);; Biological Process: flavonoid glucuronidation (GO:0052696);; Molecular Function: quercetin 3-O-glucosyltransferase activity (GO:0080043);; Molecular Function: quercetin 7-O-glucosyltransferase activity (GO:0080044);; Biological Process: (-)-secologanin bios…	--	[GC]	--	UDP-glucoronosyl and UDP-glucosyl transferase	7-deoxyloganetic acid glucosyltransferase OS=Catharanthus roseus OX=4058 GN=UGT709C2 PE=1 SV=1	S	Function unknown	PREDICTED: 7-deoxyloganetic acid glucosyltransferase-like [Vitis vinifera]
c110672.graph_c0	0.38	0.25	0.38	2.33	1.55	2.16	2.1143e-07	2.91419	up	--	--	Molecular Function: nucleic acid binding (GO:0003676);; Cellular Component: integral component of membrane (GO:0016021);;	--	[R]	General function prediction only	gag-polypeptide of LTR copia-type	Retrovirus-related Pol polyprotein from transposon RE2 OS=Arabidopsis thaliana OX=3702 GN=RE2 PE=4 SV=1	L	Replication, recombination and repair	PREDICTED: uncharacterized protein LOC109122871 [Vitis vinifera]
c80029.graph_c0	0	0	0	0.64	0.61	0	0.0073339	2.91224	up	[F]	Nucleotide transport and metabolism	Biological Process: nucleotide metabolic process (GO:0009117);; Biological Process: phosphorylation (GO:0016310);; Molecular Function: phosphotransferase activity, phosphate group as acceptor (GO:0016776);; Molecular Function: nucleotide kinase activity (GO:0019201);; Biological Process: single-organism biosynthetic process (GO:0044711);; Biological Process: pyrimidine-containing compound biosynt…	--	[F]	Nucleotide transport and metabolism	Adenylate kinase;; AAA domain;; AAA domain;; AAA domain;; Thymidylate kinase	UMP-CMP kinase 3 OS=Arabidopsis thaliana OX=3702 GN=UMK3 PE=1 SV=1	F	Nucleotide transport and metabolism	cytidylate kinase [Monoraphidium neglectum]
c96205.graph_c1	0	0	0	1.37	1.19	5.07	0.00718347	2.90774	up	--	--	--	--	--	--	--	--	S	Function unknown	PREDICTED: uncharacterized protein LOC100258732 [Vitis vinifera]
c100160.graph_c0	0.29	1.43	0.07	3.47	3.67	2.71	5.32624e-06	2.90505	up	[L]	Replication, recombination and repair	--	--	[R]	General function prediction only	Reverse transcriptase-like	--	L	Replication, recombination and repair	hypothetical protein VITISV_032575 [Vitis vinifera]
c98348.graph_c2	0	0.21	0	1.16	2.73	2.78	0.00486095	2.89739	up	--	--	Molecular Function: nucleic acid binding (GO:0003676);; Molecular Function: ion binding (GO:0043167);; Biological Process: primary metabolic process (GO:0044238);; Biological Process: cellular macromolecule metabolic process (GO:0044260);;	--	--	--	--	--	S	Function unknown	hypothetical protein VITISV_016266 [Vitis vinifera]
c71227.graph_c0	0.04	0	0.04	0.77	0.99	0.04	0.00418155	2.89321	up	[G]	Carbohydrate transport and metabolism	Molecular Function: triose-phosphate isomerase activity (GO:0004807);; Cellular Component: cytosol (GO:0005829);; Biological Process: gluconeogenesis (GO:0006094);; Biological Process: glycolytic process (GO:0006096);; Biological Process: glycerol catabolic process (GO:0019563);; Biological Process: glyceraldehyde-3-phosphate biosynthetic process (GO:0046166);;	K01803|3.99043e-104|zma:100272481|K01803 triosephosphate isomerase (TIM) [EC:5.3.1.1] | (RefSeq) TIM, GRMZM2G030784; triosephosphate isomerase, cytosolic	[G]	Carbohydrate transport and metabolism	Triosephosphate isomerase	Triosephosphate isomerase, cytosolic OS=Zea mays OX=4577 PE=3 SV=3	G	Carbohydrate transport and metabolism	Triosephosphate isomerase [Piromyces finnis]
c73593.graph_c0	0	0	0	1.25	1.19	1.44	0.00767383	2.88667	up	--	--	--	--	--	--	--	--	--	--	PREDICTED: uncharacterized protein LOC107176193 [Citrus sinensis]
c87447.graph_c0	0	0	0	0.56	0.5	1.32	0.00801624	2.87794	up	--	--	Biological Process: flavonoid biosynthetic process (GO:0009813);; Cellular Component: intracellular membrane-bounded organelle (GO:0043231);; Biological Process: flavonoid glucuronidation (GO:0052696);; Molecular Function: quercetin 3-O-glucosyltransferase activity (GO:0080043);; Molecular Function: quercetin 7-O-glucosyltransferase activity (GO:0080044);;	--	[GC]	--	--	UDP-glycosyltransferase 78D2 OS=Arabidopsis thaliana OX=3702 GN=UGT78D2 PE=2 SV=1	S	Function unknown	uncharacterized protein LOC100244489 [Vitis vinifera]
c89331.graph_c0	2.15	0.97	2.53	11	11.55	9.21	8.62387e-11	2.87754	up	--	--	--	--	[R]	General function prediction only	Retrotransposon gag protein	--	G	Carbohydrate transport and metabolism	hypothetical protein CFP56_27942 [Quercus suber]
c98397.graph_c0	6.88	9.92	3.38	78.41	25.96	71.24	1.6045e-05	2.87564	up	--	--	Molecular Function: DNA binding (GO:0003677);; Molecular Function: transcription factor activity, sequence-specific DNA binding (GO:0003700);; Cellular Component: nucleus (GO:0005634);; Biological Process: regulation of transcription, DNA-templated (GO:0006355);;	--	--	--	AP2 domain	Ethylene-responsive transcription factor ERF109 OS=Arabidopsis thaliana OX=3702 GN=ERF109 PE=1 SV=1	K	Transcription	PREDICTED: ethylene-responsive transcription factor ERF109 [Vitis vinifera]
c104961.graph_c0	0	0.03	0	0.31	0.08	0.24	0.00389712	2.87392	up	--	--	--	--	[R]	General function prediction only	zinc-binding in reverse transcriptase	Putative ribonuclease H protein At1g65750 OS=Arabidopsis thaliana OX=3702 GN=At1g65750 PE=3 SV=1	S	Function unknown	PREDICTED: uncharacterized protein LOC109149189 [Ipomoea nil]
c96829.graph_c0	0	0.07	0.06	0.3	0.21	1.32	0.00167135	2.8734	up	[E]	Amino acid transport and metabolism	Molecular Function: transporter activity (GO:0005215);; Biological Process: transport (GO:0006810);; Cellular Component: integral component of membrane (GO:0016021);;	--	[E]	Amino acid transport and metabolism	POT family	Protein NRT1/ PTR FAMILY 7.1 OS=Arabidopsis thaliana OX=3702 GN=NPF7.1 PE=2 SV=1	E	Amino acid transport and metabolism	PREDICTED: protein NRT1/ PTR FAMILY 7.1 [Vitis vinifera]
c94501.graph_c0	0.04	0	0	0.41	0.41	0.54	0.00522751	2.87235	up	--	--	--	--	[R]	General function prediction only	gag-polypeptide of LTR copia-type	--	L	Replication, recombination and repair	hypothetical protein VITISV_004343 [Vitis vinifera]
c82260.graph_c0	0.45	0.62	0.51	1.36	6.97	6.23	1.98876e-05	2.87074	up	--	--	Molecular Function: iron ion binding (GO:0005506);; Cellular Component: mitochondrion (GO:0005739);; Cellular Component: endoplasmic reticulum (GO:0005783);; Cellular Component: plasma membrane (GO:0005886);; Biological Process: coumarin biosynthetic process (GO:0009805);; Biological Process: lignin biosynthetic process (GO:0009809);; Biological Process: flavonoid biosynthetic process (GO:0009813…	K09754|1.0105e-30|vvi:100263633|K09754 coumaroylquinate(coumaroylshikimate) 3'-monooxygenase [EC:1.14.13.36] | (RefSeq) cytochrome P450 98A2	[Q]	Secondary metabolites biosynthesis, transport and catabolism	Cytochrome P450	Cytochrome P450 98A2 OS=Glycine max OX=3847 GN=CYP98A2 PE=2 SV=1	Q	Secondary metabolites biosynthesis, transport and catabolism	PREDICTED: cytochrome P450 98A2 [Vitis vinifera]
c94476.graph_c1	0.12	0.56	0	2.3	3.06	2.23	0.000493053	2.86828	up	[GEPR]	--	Molecular Function: sugar:proton symporter activity (GO:0005351);; Molecular Function: ATP binding (GO:0005524);; Cellular Component: plasma membrane (GO:0005886);; Biological Process: ion transport (GO:0006811);; Biological Process: carbohydrate transport (GO:0008643);; Cellular Component: plant-type vacuole membrane (GO:0009705);; Cellular Component: integral component of membrane (GO:0016021);…	--	[R]	General function prediction only	Sugar (and other) transporter;; Major Facilitator Superfamily	Organic cation/carnitine transporter 2 OS=Arabidopsis thaliana OX=3702 GN=OCT2 PE=2 SV=1	G	Carbohydrate transport and metabolism	PREDICTED: organic cation/carnitine transporter 3-like [Vitis vinifera]
c96883.graph_c0	0.08	0	0.07	0.66	1.92	0.93	0.00337357	2.86508	up	--	--	Molecular Function: nucleic acid binding (GO:0003676);; Biological Process: DNA integration (GO:0015074);; Cellular Component: membrane (GO:0016020);;	--	[R]	General function prediction only	--	--	S	Function unknown	hypothetical protein VITISV_016505 [Vitis vinifera]
c91703.graph_c0	0.06	0	0.16	1.17	0.81	0.97	0.00123688	2.86411	up	--	--	Molecular Function: metal ion binding (GO:0046872);;	--	[R]	General function prediction only	gag-polypeptide of LTR copia-type	Retrovirus-related Pol polyprotein from transposon RE1 OS=Arabidopsis thaliana OX=3702 GN=RE1 PE=2 SV=1	S	Function unknown	Zinc finger, CCHC-type, partial [Trema orientalis]
c93717.graph_c0	0.02	0.13	0.04	0.43	0.67	0.57	1.95368e-06	2.86073	up	--	--	--	--	[R]	General function prediction only	zinc-binding in reverse transcriptase	Putative ribonuclease H protein At1g65750 OS=Arabidopsis thaliana OX=3702 GN=At1g65750 PE=3 SV=1	S	Function unknown	PREDICTED: uncharacterized protein LOC107177743 [Citrus sinensis]
c84696.graph_c0	0	0	0	0.49	1.02	1.08	0.00872071	2.85633	up	--	--	--	--	--	--	--	--	--	--	PREDICTED: uncharacterized protein LOC104880632 [Vitis vinifera]
c50618.graph_c0	0	0	0	0.21	0.22	0.63	0.00886713	2.85426	up	--	--	Molecular Function: catalytic activity (GO:0003824);; Biological Process: metabolic process (GO:0008152);; Cellular Component: intracellular part (GO:0044424);;	K05539|1.16288e-11|vvi:100248175|K05539 tRNA-dihydrouridine synthase A [EC:1.-.-.-] | (RefSeq) tRNA-dihydrouridine(20/20a) synthase	--	--	--	--	--	--	PREDICTED: uncharacterized protein LOC100248175 isoform X2 [Vitis vinifera]
c112465.graph_c0	0.07	0.25	0.28	0.99	1.58	1.42	1.25325e-08	2.85303	up	--	--	--	--	[R]	General function prediction only	gag-polypeptide of LTR copia-type	Retrovirus-related Pol polyprotein from transposon RE1 OS=Arabidopsis thaliana OX=3702 GN=RE1 PE=2 SV=1	S	Function unknown	PREDICTED: uncharacterized protein LOC105976150 [Erythranthe guttata]
c94254.graph_c0	10.41	23.59	7	105.97	75.81	101.39	6.98593e-15	2.84141	up	--	--	Molecular Function: transcription factor activity, sequence-specific DNA binding (GO:0003700);; Cellular Component: nucleus (GO:0005634);; Biological Process: regulation of transcription, DNA-templated (GO:0006355);; Biological Process: response to chitin (GO:0010200);; Molecular Function: sequence-specific DNA binding (GO:0043565);; Molecular Function: transcription regulatory region DNA binding…	--	[R]	General function prediction only	C2H2-type zinc finger;; C2H2-type zinc finger	Zinc finger protein ZAT10 OS=Arabidopsis thaliana OX=3702 GN=ZAT10 PE=2 SV=1	S	Function unknown	PREDICTED: zinc finger protein ZAT10 [Vitis vinifera]
c103217.graph_c2	0.47	0.21	0.41	1.37	7.71	2.61	0.000150433	2.84084	up	--	--	Molecular Function: transcription factor activity, sequence-specific DNA binding (GO:0003700);; Biological Process: regulation of transcription, DNA-templated (GO:0006355);; Molecular Function: sequence-specific DNA binding (GO:0043565);;	--	--	--	--	Probable WRKY transcription factor 51 OS=Arabidopsis thaliana OX=3702 GN=WRKY51 PE=1 SV=1	K	Transcription	PREDICTED: probable WRKY transcription factor 51 [Vitis vinifera]
c88667.graph_c0	0	0	0	1.24	0.41	0.68	0.00937286	2.84065	up	--	--	--	--	[R]	General function prediction only	--	Putative ribonuclease H protein At1g65750 OS=Arabidopsis thaliana OX=3702 GN=At1g65750 PE=3 SV=1	S	Function unknown	PREDICTED: uncharacterized protein LOC109192673 [Ipomoea nil]
c46904.graph_c0	0	0	0	0.1	0.6	0.66	0.00949912	2.83914	up	--	--	Molecular Function: nucleic acid binding (GO:0003676);;	K11593|4.21532e-173|vvi:100250362|K11593 eukaryotic translation initiation factor 2C | (RefSeq) protein argonaute 5	[J]	Translation, ribosomal structure and biogenesis	N-terminal domain of argonaute;; Argonaute linker 1 domain	Protein argonaute 1C OS=Oryza sativa subsp. japonica OX=39947 GN=AGO1C PE=2 SV=1	J	Translation, ribosomal structure and biogenesis	PREDICTED: protein argonaute 5 isoform X2 [Vitis vinifera]
c95888.graph_c0	0.67	1.5	1.03	7.01	7.82	6.35	1.50588e-16	2.83836	up	--	--	Molecular Function: acetylglucosaminyltransferase activity (GO:0008375);; Cellular Component: integral component of membrane (GO:0016021);;	--	--	--	Core-2/I-Branching enzyme	--	S	Function unknown	PREDICTED: uncharacterized protein LOC100245576 [Vitis vinifera]
c95575.graph_c1	1.49	0.98	1.29	7.49	11.52	7.82	9.26593e-14	2.83797	up	--	--	--	--	--	--	--	--	S	Function unknown	hypothetical protein VITISV_029750 [Vitis vinifera]
c31128.graph_c0	0	0	0	0.28	0.34	0	0.00992817	2.83585	up	[G]	Carbohydrate transport and metabolism	Cellular Component: cytoplasm (GO:0005737);; Biological Process: phosphorylation (GO:0016310);; Molecular Function: transferase activity (GO:0016740);; Biological Process: organophosphate metabolic process (GO:0019637);; Molecular Function: ion binding (GO:0043167);; Biological Process: carbohydrate derivative metabolic process (GO:1901135);;	K00850|1.90171e-11|sly:101259840|K00850 6-phosphofructokinase 1 [EC:2.7.1.11] | (RefSeq) ATP-dependent 6-phosphofructokinase 6-like	[G]	Carbohydrate transport and metabolism	Phosphofructokinase	ATP-dependent 6-phosphofructokinase 2 OS=Arabidopsis thaliana OX=3702 GN=PFK2 PE=1 SV=1	G	Carbohydrate transport and metabolism	Phosphofructokinase domain-containing protein [Rozella allomycis CSF55]
c85653.graph_c0	0.35	0.37	0.2	1.9	2.41	2.35	2.78543e-11	2.83541	up	--	--	--	--	--	--	Myb-like DNA-binding domain	--	S	Function unknown	PREDICTED: uncharacterized protein LOC104882347 [Vitis vinifera]
c83010.graph_c0	0	0	0.07	0.56	0.29	0.47	0.00434533	2.83378	up	[Q]	Secondary metabolites biosynthesis, transport and catabolism	Molecular Function: iron ion binding (GO:0005506);; Molecular Function: dioxygenase activity (GO:0051213);; Biological Process: oxidation-reduction process (GO:0055114);;	--	[QR]	--	non-haem dioxygenase in morphine synthesis N-terminal	Gibberellin 20-oxidase-like protein OS=Arabidopsis thaliana OX=3702 GN=At5g51310 PE=2 SV=1	S	Function unknown	unnamed protein product, partial [Vitis vinifera]
c96256.graph_c1	0.92	0.91	0.67	4.88	8.78	5.54	2.8167e-06	2.83089	up	--	--	Molecular Function: kinase activity (GO:0016301);; Biological Process: phosphorylation (GO:0016310);;	K14156|7.48039e-49|vvi:100243934|K14156 choline/ethanolamine kinase [EC:2.7.1.32 2.7.1.82] | (RefSeq) probable choline kinase 1	[M]	Cell wall/membrane/envelope biogenesis	--	Probable choline kinase 1 OS=Arabidopsis thaliana OX=3702 GN=CK1 PE=2 SV=1	M	Cell wall/membrane/envelope biogenesis	PREDICTED: probable choline kinase 1 [Vitis vinifera]
c94293.graph_c0	2.9	0.78	3.08	21.4	10.48	13.19	2.44467e-09	2.82686	up	[I]	Lipid transport and metabolism	--	K15813|3.15727e-93|vvi:100265044|K15813 beta-amyrin synthase [EC:5.4.99.39] | (RefSeq) beta-amyrin synthase	[I]	Lipid transport and metabolism	--	Taraxerol synthase OS=Kalanchoe daigremontiana OX=23013 PE=1 SV=1	I	Lipid transport and metabolism	PREDICTED: beta-amyrin synthase isoform X2 [Vitis vinifera]
c102298.graph_c0	0	0	0	0.61	0.46	0.37	0.00993132	2.82428	up	--	--	Molecular Function: ion binding (GO:0043167);; Molecular Function: organic cyclic compound binding (GO:0097159);; Molecular Function: heterocyclic compound binding (GO:1901363);;	--	--	--	--	--	S	Function unknown	PREDICTED: uncharacterized protein LOC109123217 [Vitis vinifera]
c88472.graph_c0	0	0.53	0.17	3.73	2.99	1.99	0.00181232	2.81676	up	--	--	--	--	--	--	--	--	S	Function unknown	PREDICTED: uncharacterized protein LOC100258552 isoform X2 [Vitis vinifera]
c101850.graph_c0	4.84	3.24	6.54	35.09	20.56	25.73	2.44993e-14	2.81271	up	--	--	--	--	--	--	--	--	S	Function unknown	PREDICTED: putative disease resistance protein RGA4 isoform X2 [Vitis vinifera]
c101737.graph_c0	2.28	12.81	10.19	28.14	29.74	29.03	3.9094e-12	2.81245	up	--	--	--	--	--	--	--	--	E	Amino acid transport and metabolism	PREDICTED: putative F-box/LRR-repeat protein 23 isoform X1 [Vitis vinifera]
c82648.graph_c0	0.05	0	0.04	0.39	0.83	0.47	0.00434823	2.81181	up	[IQR]	--	Cellular Component: cytosol (GO:0005829);; Cellular Component: integral component of membrane (GO:0016021);; Molecular Function: oxidoreductase activity (GO:0016491);; Molecular Function: metal ion binding (GO:0046872);; Biological Process: oxidation-reduction process (GO:0055114);;	K08081|3.87185e-151|vvi:100249681|K08081 tropinone reductase I [EC:1.1.1.206] | (RefSeq) tropinone reductase homolog At5g06060	[R]	General function prediction only	Enoyl-(Acyl carrier protein) reductase;; short chain dehydrogenase;; KR domain	Tropinone reductase homolog At5g06060 OS=Arabidopsis thaliana OX=3702 GN=At5g06060 PE=2 SV=1	S	Function unknown	PREDICTED: tropinone reductase homolog At5g06060 isoform X2 [Vitis vinifera]
c100499.graph_c0	0.45	0.7	1.05	1.85	4.29	33.99	0.00564005	2.81175	up	[Q]	Secondary metabolites biosynthesis, transport and catabolism	Biological Process: response to light stimulus (GO:0009416);; Biological Process: flavonoid biosynthetic process (GO:0009813);; Molecular Function: L-ascorbic acid binding (GO:0031418);; Molecular Function: naringenin 3-dioxygenase activity (GO:0045486);; Molecular Function: metal ion binding (GO:0046872);; Biological Process: oxidation-reduction process (GO:0055114);;	K00475|1.81374e-155|vvi:100253950|K00475 naringenin 3-dioxygenase [EC:1.14.11.9] | (RefSeq) flavanone 3-dioxygenase-like	[QR]	--	2OG-Fe(II) oxygenase superfamily	Naringenin,2-oxoglutarate 3-dioxygenase OS=Vitis vinifera OX=29760 GN=F3H PE=2 SV=1	S	Function unknown	unnamed protein product, partial [Vitis vinifera]
c102408.graph_c1	21.09	11.3	21.95	101.62	128.99	64.44	2.09538e-19	2.80763	up	--	--	--	--	[T]	Signal transduction mechanisms	--	Putative disease resistance protein At1g50180 OS=Arabidopsis thaliana OX=3702 GN=At1g50180 PE=3 SV=2	S	Function unknown	disease resistance protein RxCC-like-NB-ARC [Vitis pseudoreticulata]
c83749.graph_c2	0	0	0.55	0.97	2.77	2.78	0.0017006	2.78967	up	--	--	Biological Process: flavonoid biosynthetic process (GO:0009813);; Cellular Component: intracellular membrane-bounded organelle (GO:0043231);; Biological Process: flavonoid glucuronidation (GO:0052696);; Molecular Function: quercetin 3-O-glucosyltransferase activity (GO:0080043);; Molecular Function: quercetin 7-O-glucosyltransferase activity (GO:0080044);;	--	[GC]	--	--	7-deoxyloganetic acid glucosyltransferase OS=Catharanthus roseus OX=4058 GN=UGT709C2 PE=1 SV=1	S	Function unknown	PREDICTED: 7-deoxyloganetic acid glucosyltransferase isoform X1 [Vitis vinifera]
c112196.graph_c2	0.09	0	0	0.8	1.04	0.73	0.00776514	2.7875	up	--	--	Molecular Function: nucleic acid binding (GO:0003676);; Molecular Function: zinc ion binding (GO:0008270);; Biological Process: DNA integration (GO:0015074);; Cellular Component: membrane (GO:0016020);;	--	[R]	General function prediction only	--	--	S	Function unknown	PREDICTED: uncharacterized mitochondrial protein AtMg00810-like [Nicotiana tabacum]
c98460.graph_c0	1.47	0.35	0.59	6.93	6.08	4.72	6.65667e-06	2.78508	up	--	--	Biological Process: defense response (GO:0006952);; Molecular Function: ADP binding (GO:0043531);;	--	--	--	Leucine Rich Repeat	TMV resistance protein N OS=Nicotiana glutinosa OX=35889 GN=N PE=1 SV=1	S	Function unknown	unnamed protein product, partial [Vitis vinifera]
c104893.graph_c0	2.35	0.64	1.78	12.86	16.34	11.45	2.13106e-08	2.78401	up	[K]	Transcription	--	--	--	--	Leucine rich repeat;; Leucine Rich repeats (2 copies)	Disease resistance-like protein DSC1 OS=Arabidopsis thaliana OX=3702 GN=DSC1 PE=1 SV=1	S	Function unknown	PREDICTED: TMV resistance protein N-like [Vitis vinifera]
c91134.graph_c2	0.25	0.11	0.22	0.75	4	2.17	0.00164708	2.77075	up	--	--	Molecular Function: transcription factor activity, sequence-specific DNA binding (GO:0003700);; Biological Process: regulation of transcription, DNA-templated (GO:0006355);; Molecular Function: sequence-specific DNA binding (GO:0043565);;	--	--	--	--	Probable WRKY transcription factor 65 OS=Arabidopsis thaliana OX=3702 GN=WRKY65 PE=2 SV=1	K	Transcription	PREDICTED: probable WRKY transcription factor 65 [Vitis vinifera]
c94912.graph_c0	0.22	0.12	0.39	2.8	1.25	2.41	0.000610922	2.7671	up	--	--	--	--	[R]	General function prediction only	GAG-pre-integrase domain	Retrovirus-related Pol polyprotein from transposon RE2 OS=Arabidopsis thaliana OX=3702 GN=RE2 PE=4 SV=1	L	Replication, recombination and repair	hypothetical protein TSUD_77270 [Trifolium subterraneum]
c100296.graph_c0	0.21	0	0.1	0.96	0.35	0.59	0.00195603	2.76696	up	[G]	Carbohydrate transport and metabolism	Molecular Function: sugar:proton symporter activity (GO:0005351);; Molecular Function: glucose transmembrane transporter activity (GO:0005355);; Cellular Component: integral component of plasma membrane (GO:0005887);; Biological Process: proton transport (GO:0015992);; Biological Process: glucose import (GO:0046323);; Biological Process: glucose transmembrane transport (GO:1904659);;	K08145|0|vvi:100854088|K08145 MFS transporter, SP family, solute carrier family 2 (facilitated glucose transporter), member 8 | (RefSeq) sugar transporter ERD6-like 5	[R]	General function prediction only	Sugar (and other) transporter;; Major Facilitator Superfamily	Sugar transporter ERD6-like 5 OS=Arabidopsis thaliana OX=3702 GN=At1g54730 PE=2 SV=2	G	Carbohydrate transport and metabolism	PREDICTED: sugar transporter ERD6-like 5 isoform X1 [Vitis vinifera]
c111852.graph_c0	0.94	3.89	1.68	14.81	13.82	15.19	2.16799e-23	2.76634	up	--	--	--	--	--	--	--	--	S	Function unknown	PREDICTED: uncharacterized protein LOC100258311 [Vitis vinifera]
c84057.graph_c0	0	0.07	0	0.21	0.42	0.78	0.00667527	2.75962	up	[K]	Transcription	Cellular Component: membrane (GO:0016020);;	--	[R]	General function prediction only	Leucine rich repeat;; Leucine rich repeat N-terminal domain;; Leucine Rich repeats (2 copies);; Leucine Rich Repeat	Receptor-like protein 19 OS=Arabidopsis thaliana OX=3702 GN=RLP19 PE=2 SV=1	S	Function unknown	unnamed protein product, partial [Vitis vinifera]
c102063.graph_c0	1.36	2.21	1.07	10.27	12.16	8.2	1.55486e-09	2.75873	up	[X]	Mobilome: prophages, transposons	Molecular Function: binding (GO:0005488);; Cellular Component: plastid (GO:0009536);;	--	[R]	General function prediction only	--	Retrovirus-related Pol polyprotein from transposon RE2 OS=Arabidopsis thaliana OX=3702 GN=RE2 PE=4 SV=1	L	Replication, recombination and repair	PREDICTED: uncharacterized protein LOC107424043 [Ziziphus jujuba]
c90039.graph_c0	0.62	0.49	0	2.94	3.26	3.1	0.00012221	2.75621	up	--	--	Molecular Function: translation elongation factor activity (GO:0003746);; Biological Process: translational elongation (GO:0006414);;	--	[S]	Function unknown	Transcription elongation factor Elf1 like	Transcription elongation factor 1 homolog OS=Oryza sativa subsp. japonica OX=39947 GN=Os07g0631100 PE=3 SV=1	S	Function unknown	PREDICTED: transcription elongation factor 1 homolog isoform X1 [Vitis vinifera]
c99810.graph_c0	3.41	2.65	2.41	13.29	13.96	12.05	4.85663e-19	2.7539	up	[R]	General function prediction only	Molecular Function: catalytic activity (GO:0003824);; Molecular Function: molybdenum ion binding (GO:0030151);; Molecular Function: pyridoxal phosphate binding (GO:0030170);;	--	[R]	General function prediction only	MOSC N-terminal beta barrel domain	--	S	Function unknown	PREDICTED: mitochondrial amidoxime-reducing component 1 [Vitis vinifera]
c87071.graph_c0	1.45	0.92	0.77	9.57	6.84	8.86	1.0463e-12	2.73775	up	--	--	--	--	--	--	--	--	--	--	hypothetical protein CCACVL1_17751 [Corchorus capsularis]
c93221.graph_c1	0.14	0.13	0.7	3.42	2.76	1.76	7.00379e-05	2.73727	up	--	--	Cellular Component: plant-type cell wall (GO:0009505);;	--	--	--	Protein of unknown function (DUF642)	--	S	Function unknown	PREDICTED: uncharacterized protein LOC100261739 [Vitis vinifera]
c99849.graph_c0	0.62	0.37	0.62	2.81	5.18	2.8	7.37458e-11	2.73529	up	[M]	Cell wall/membrane/envelope biogenesis	Cellular Component: endoplasmic reticulum (GO:0005783);; Molecular Function: dihydrokaempferol 4-reductase activity (GO:0045552);; Biological Process: seed development (GO:0048316);; Molecular Function: coenzyme binding (GO:0050662);; Biological Process: oxidation-reduction process (GO:0055114);; Biological Process: sporopollenin biosynthetic process (GO:0080110);;	--	[V]	Defense mechanisms	NAD dependent epimerase/dehydratase family;; NAD(P)H-binding;; GDP-mannose 4,6 dehydratase;; 3-beta hydroxysteroid dehydrogenase/isomerase family;; NmrA-like family	Tetraketide alpha-pyrone reductase 1 OS=Arabidopsis thaliana OX=3702 GN=TKPR1 PE=1 SV=1	M	Cell wall/membrane/envelope biogenesis	PREDICTED: tetraketide alpha-pyrone reductase 1 isoform X2 [Vitis vinifera]
c92448.graph_c0	0	0.11	0.14	0.1	0.68	1.97	0.00350373	2.73526	up	[C]	Energy production and conversion	Molecular Function: NADPH dehydrogenase activity (GO:0003959);; Cellular Component: intracellular (GO:0005622);; Molecular Function: FMN binding (GO:0010181);; Biological Process: oxidation-reduction process (GO:0055114);;	K05894|0|vvi:100250034|K05894 12-oxophytodienoic acid reductase [EC:1.3.1.42] | (RefSeq) putative 12-oxophytodienoate reductase 11	[CR]	--	NADH:flavin oxidoreductase / NADH oxidase family	12-oxophytodienoate reductase 1 OS=Arabidopsis thaliana OX=3702 GN=OPR1 PE=1 SV=2	C	Energy production and conversion	hypothetical protein VITISV_033921 [Vitis vinifera]
c99722.graph_c0	26.14	9.89	12.63	122.77	98.88	126.52	5.90304e-17	2.73351	up	--	--	Molecular Function: protein serine/threonine kinase activity (GO:0004674);; Molecular Function: non-membrane spanning protein tyrosine kinase activity (GO:0004715);; Molecular Function: ATP binding (GO:0005524);; Cellular Component: plasma membrane (GO:0005886);; Biological Process: peptidyl-tyrosine phosphorylation (GO:0018108);; Biological Process: innate immune response (GO:0045087);;	--	[T]	Signal transduction mechanisms	--	Serine/threonine-protein kinase PBL27 OS=Arabidopsis thaliana OX=3702 GN=PBL27 PE=1 SV=1	T	Signal transduction mechanisms	PREDICTED: serine/threonine-protein kinase CDL1 [Vitis vinifera]
c111110.graph_c1	3.01	2.7	2.75	19.03	21.93	19.7	3.48634e-32	2.73258	up	--	--	--	--	--	--	--	--	S	Function unknown	PREDICTED: uncharacterized protein LOC100252268 [Vitis vinifera]
c85145.graph_c0	5.77	12.32	4.26	64.94	22.1	51.49	5.4609e-09	2.73161	up	--	--	Biological Process: galactose metabolic process (GO:0006012);; Molecular Function: inositol 3-alpha-galactosyltransferase activity (GO:0047216);;	K18819|2.97396e-51|vvi:100249324|K18819 inositol 3-alpha-galactosyltransferase [EC:2.4.1.123] | (RefSeq) galactinol synthase 2	[G]	Carbohydrate transport and metabolism	Glycosyl transferase family 8	Galactinol synthase 2 OS=Solanum lycopersicum OX=4081 GN=GOLS2 PE=2 SV=1	O	Posttranslational modification, protein turnover, chaperones	galactinol synthase [Vitis vinifera]
c79834.graph_c0	0.43	0.4	0.39	2.15	3.3	6.23	0.0011367	2.72506	up	--	--	--	K14026|9.27112e-32|vvi:100256050|K14026 SEL1 protein | (RefSeq) ERAD-associated E3 ubiquitin-protein ligase component HRD3A	--	--	--	--	S	Function unknown	PREDICTED: ERAD-associated E3 ubiquitin-protein ligase component HRD3A [Vitis vinifera]
c75857.graph_c0	0.56	0	0	1.58	4.42	3.02	0.00732732	2.72075	up	--	--	Cellular Component: vacuolar membrane (GO:0005774);; Biological Process: drug transmembrane transport (GO:0006855);; Molecular Function: drug transmembrane transporter activity (GO:0015238);; Molecular Function: solute:proton antiporter activity (GO:0015299);; Cellular Component: integral component of membrane (GO:0016021);; Biological Process: hydrogen ion transmembrane transport (GO:1902600);;	K03327|6.81496e-42|vvi:100255800|K03327 multidrug resistance protein, MATE family | (RefSeq) protein DETOXIFICATION 41	[R]	General function prediction only	MatE	Protein DETOXIFICATION 41 OS=Arabidopsis thaliana OX=3702 GN=DTX41 PE=2 SV=1	V	Defense mechanisms	PREDICTED: protein DETOXIFICATION 41 [Vitis vinifera]
c111430.graph_c2	11.24	3.12	7.01	54.39	32.01	32.11	3.15394e-11	2.71903	up	[I]	Lipid transport and metabolism	Biological Process: pentacyclic triterpenoid biosynthetic process (GO:0019745);; Molecular Function: beta-amyrin synthase activity (GO:0042300);;	K15813|8.38154e-106|vvi:100259856|K15813 beta-amyrin synthase [EC:5.4.99.39] | (RefSeq) beta-amyrin synthase	[I]	Lipid transport and metabolism	Squalene-hopene cyclase C-terminal domain;; Prenyltransferase and squalene oxidase repeat	Beta-amyrin synthase OS=Betula platyphylla OX=78630 GN=OSCBPY PE=1 SV=1	I	Lipid transport and metabolism	beta-amyrin synthase isoform X1 [Quercus suber]
c107065.graph_c0	0.08	0.1	0.1	0.99	1.13	0.8	0.000649295	2.70958	up	--	--	Molecular Function: nucleotide binding (GO:0000166);; Cellular Component: membrane (GO:0016020);; Biological Process: phosphorylation (GO:0016310);; Molecular Function: transferase activity, transferring phosphorus-containing groups (GO:0016772);; Biological Process: cellular macromolecule metabolic process (GO:0044260);; Biological Process: single-organism process (GO:0044699);; Biological Proce…	--	--	--	--	--	G	Carbohydrate transport and metabolism	hypothetical protein VITISV_003970 [Vitis vinifera]
c88210.graph_c0	0.14	0.12	0.12	0.15	2.98	0.86	0.00169838	2.70547	up	--	--	--	--	[R]	General function prediction only	Reverse transcriptase-like	--	S	Function unknown	hypothetical protein TSUD_96980 [Trifolium subterraneum]
c110025.graph_c1	1.2	0.77	0.75	5.07	4.25	3.92	7.5176e-15	2.70077	up	--	--	Molecular Function: nucleic acid binding (GO:0003676);; Biological Process: DNA integration (GO:0015074);;	--	--	--	--	--	--	--	hypothetical protein VITISV_032924 [Vitis vinifera]
c97158.graph_c0	1.23	2.73	0.52	8.11	14.87	9.61	8.88646e-09	2.6994	up	--	--	--	--	--	--	--	--	S	Function unknown	unnamed protein product, partial [Vitis vinifera]
c90259.graph_c0	0.72	0.36	0.87	2.51	7.06	4.27	3.18884e-07	2.69475	up	--	--	Biological Process: proteolysis (GO:0006508);; Molecular Function: cysteine-type peptidase activity (GO:0008234);; Cellular Component: apoplast (GO:0048046);;	--	[DO]	--	Nodulin-like	Metacaspase-9 OS=Arabidopsis thaliana OX=3702 GN=AMC9 PE=1 SV=1	O	Posttranslational modification, protein turnover, chaperones	hypothetical protein VITISV_010767 [Vitis vinifera]
c88004.graph_c0	0.04	0.62	0.06	0.5	0.75	1.14	0.000668147	2.69312	up	--	--	--	--	[T]	Signal transduction mechanisms	--	Disease resistance protein RPS2 OS=Arabidopsis thaliana OX=3702 GN=RPS2 PE=1 SV=1	S	Function unknown	PREDICTED: uncharacterized protein LOC100264805 [Vitis vinifera]
c103388.graph_c1	0.17	0.22	0.36	2.83	0.95	2.35	0.000451397	2.68675	up	--	--	--	--	[R]	General function prediction only	Reverse transcriptase (RNA-dependent DNA polymerase)	Retrovirus-related Pol polyprotein from transposon RE2 OS=Arabidopsis thaliana OX=3702 GN=RE2 PE=4 SV=1	L	Replication, recombination and repair	hypothetical protein L195_g047887, partial [Trifolium pratense]
c105369.graph_c0	1.49	0.84	1.2	7.46	6.51	8.73	2.88115e-07	2.68484	up	[G]	Carbohydrate transport and metabolism	Molecular Function: sugar:proton symporter activity (GO:0005351);; Molecular Function: glucose transmembrane transporter activity (GO:0005355);; Cellular Component: integral component of plasma membrane (GO:0005887);; Biological Process: proton transport (GO:0015992);; Biological Process: glucose import (GO:0046323);; Biological Process: glucose transmembrane transport (GO:1904659);;	K08145|1.60537e-53|vvi:100261307|K08145 MFS transporter, SP family, solute carrier family 2 (facilitated glucose transporter), member 8 | (RefSeq) sugar transporter ERD6-like 16	[R]	General function prediction only	Sugar (and other) transporter	Sugar transporter ERD6-like 16 OS=Arabidopsis thaliana OX=3702 GN=At5g18840 PE=2 SV=2	G	Carbohydrate transport and metabolism	unnamed protein product, partial [Vitis vinifera]
c96205.graph_c0	0.82	1.91	1.2	6.98	5.72	12.52	8.41627e-08	2.68206	up	--	--	--	--	--	--	Domain of unknown function (DUF4228)	--	S	Function unknown	PREDICTED: uncharacterized protein LOC100258732 [Vitis vinifera]
c87336.graph_c0	0	0.21	0.34	1.75	1.24	2.12	0.000864344	2.68145	up	--	--	Cellular Component: integral component of membrane (GO:0016021);;	--	--	--	--	--	S	Function unknown	PREDICTED: uncharacterized protein LOC104881294 [Vitis vinifera]
c95783.graph_c1	7.11	6.41	8.36	25.51	33.02	56.36	5.02765e-20	2.67732	up	[QV]	--	Molecular Function: iron ion binding (GO:0005506);; Cellular Component: integral component of membrane (GO:0016021);; Molecular Function: heme binding (GO:0020037);; Molecular Function: flavonoid 3',5'-hydroxylase activity (GO:0033772);; Biological Process: secondary metabolite biosynthetic process (GO:0044550);; Biological Process: oxidation-reduction process (GO:0055114);;	K13083|0|vvi:100248071|K13083 flavonoid 3',5'-hydroxylase [EC:1.14.13.88] | (RefSeq) flavonoid 3',5'-hydroxylase 2	[Q]	Secondary metabolites biosynthesis, transport and catabolism	Cytochrome P450	Flavonoid 3&apos;,5&apos;-hydroxylase OS=Eustoma exaltatum subsp. russellianum OX=52518 GN=CYP75A7 PE=2 SV=1	Q	Secondary metabolites biosynthesis, transport and catabolism	flavonoid 3&apos;5&apos;-hydroxylase [Nekemias grossedentata]
c100409.graph_c0	1.56	1.26	1.06	2.77	4.25	4.65	3.87793e-07	2.66809	up	--	--	Molecular Function: nucleic acid binding (GO:0003676);; Biological Process: cellular aromatic compound metabolic process (GO:0006725);; Biological Process: cellular nitrogen compound metabolic process (GO:0034641);; Biological Process: heterocycle metabolic process (GO:0046483);; Biological Process: organic cyclic compound metabolic process (GO:1901360);;	--	--	--	--	--	L	Replication, recombination and repair	hypothetical protein VITISV_023640 [Vitis vinifera]
c113134.graph_c2	0.85	1.84	0.88	5.04	7.75	6.41	4.3052e-30	2.65796	up	--	--	--	--	--	--	zinc-binding in reverse transcriptase	Disease resistance protein RPP8 OS=Arabidopsis thaliana OX=3702 GN=RPP8 PE=1 SV=2	S	Function unknown	PREDICTED: putative inactive disease susceptibility protein LOV1 [Vitis vinifera]
c95954.graph_c1	0	0.11	0	0.27	1.01	0.26	0.00688538	2.6554	up	--	--	Molecular Function: organic cyclic compound binding (GO:0097159);; Molecular Function: heterocyclic compound binding (GO:1901363);;	--	--	--	--	--	U	Intracellular trafficking, secretion, and vesicular transport	PREDICTED: uncharacterized protein LOC104882450 [Vitis vinifera]
c100215.graph_c2	3.64	4.92	3.63	13.48	20.72	23.47	1.34993e-28	2.65437	up	[E]	Amino acid transport and metabolism	Cellular Component: integral component of plasma membrane (GO:0005887);; Biological Process: water transport (GO:0006833);; Biological Process: cellular water homeostasis (GO:0009992);; Biological Process: response to boron-containing substance (GO:0010036);; Molecular Function: arsenite transmembrane transporter activity (GO:0015105);; Molecular Function: water channel activity (GO:0015250);; Mo…	K09874|1.41507e-166|vvi:100265051|K09874 aquaporin NIP | (RefSeq) probable aquaporin NIP5-1	[G]	Carbohydrate transport and metabolism	Major intrinsic protein	Probable aquaporin NIP5-1 OS=Arabidopsis thaliana OX=3702 GN=NIP5-1 PE=2 SV=1	G	Carbohydrate transport and metabolism	PREDICTED: probable aquaporin NIP5-1 [Vitis vinifera]
c106351.graph_c1	0	0.29	0.69	1.97	4.03	3.23	0.00158646	2.65086	up	--	--	--	--	--	--	--	Ethylene-responsive transcription factor ERF115 OS=Arabidopsis thaliana OX=3702 GN=ERF115 PE=1 SV=1	K	Transcription	PREDICTED: ethylene-responsive transcription factor ERF114 [Populus euphratica]
c99591.graph_c0	0.09	0.13	0.12	1.26	1.36	1.57	0.00056841	2.64908	up	--	--	Molecular Function: nucleic acid binding (GO:0003676);; Molecular Function: protein dimerization activity (GO:0046983);;	--	--	--	hAT family C-terminal dimerisation region	--	S	Function unknown	PREDICTED: uncharacterized protein LOC104715655 [Camelina sativa]
c106421.graph_c0	2.1	5.81	2.07	11.16	16.83	35.38	1.07662e-09	2.64793	up	[T]	Signal transduction mechanisms	Molecular Function: ubiquitin-protein transferase activity (GO:0004842);; Biological Process: protein ubiquitination (GO:0016567);;	--	--	--	U-box domain	U-box domain-containing protein 21 OS=Arabidopsis thaliana OX=3702 GN=PUB21 PE=2 SV=1	O	Posttranslational modification, protein turnover, chaperones	PREDICTED: U-box domain-containing protein 21 [Vitis vinifera]
c111129.graph_c1	4.6	8.33	3.82	40.26	22.78	27.87	7.46929e-16	2.6439	up	--	--	Molecular Function: transferase activity, transferring acyl groups other than amino-acyl groups (GO:0016747);;	--	--	--	Transferase family	Acetyl-CoA-benzylalcohol acetyltransferase OS=Clarkia breweri OX=36903 GN=BEAT PE=1 SV=1	S	Function unknown	PREDICTED: vinorine synthase-like [Vitis vinifera]
c96062.graph_c0	0	0.71	0.17	0.97	4.69	1.84	0.00120954	2.64099	up	--	--	--	--	--	--	C2 domain	--	S	Function unknown	PREDICTED: protein SRC2 [Vitis vinifera]
c85092.graph_c0	0	0.39	0.19	2.3	1.1	2.15	0.00265594	2.64077	up	[R]	General function prediction only	Molecular Function: GTP binding (GO:0005525);; Cellular Component: intracellular (GO:0005622);; Biological Process: small GTPase mediated signal transduction (GO:0007264);;	--	[U]	Intracellular trafficking, secretion, and vesicular transport	Ras family;; Ras of Complex, Roc, domain of DAPkinase;; ADP-ribosylation factor family;; 50S ribosome-binding GTPase	Ras-related protein RABA1f OS=Arabidopsis thaliana OX=3702 GN=RABA1F PE=2 SV=1	S	Function unknown	PREDICTED: ras-related protein RABA1f [Vitis vinifera]
c110756.graph_c1	0.47	0	0.05	0.59	0.59	0.42	0.00221806	2.6347	up	--	--	Molecular Function: nucleic acid binding (GO:0003676);; Biological Process: DNA integration (GO:0015074);;	--	[R]	General function prediction only	--	Retrovirus-related Pol polyprotein from transposon RE2 OS=Arabidopsis thaliana OX=3702 GN=RE2 PE=4 SV=1	L	Replication, recombination and repair	hypothetical protein VITISV_030301 [Vitis vinifera]
c80131.graph_c0	14.75	15.4	19.46	77.29	108.16	91.52	1.37142e-28	2.61903	up	--	--	--	--	--	--	--	--	S	Function unknown	PREDICTED: uncharacterized protein LOC100252268 [Vitis vinifera]
c110160.graph_c0	0.08	0.82	0.2	0.88	3.05	2.98	0.000789586	2.61767	up	--	--	Molecular Function: DNA binding (GO:0003677);; Molecular Function: transcription factor activity, sequence-specific DNA binding (GO:0003700);; Cellular Component: nucleus (GO:0005634);; Biological Process: regulation of transcription, DNA-templated (GO:0006355);;	--	--	--	--	--	K	Transcription	unnamed protein product, partial [Vitis vinifera]
c96276.graph_c2	0.18	0.04	0.2	0.47	0.69	2.87	0.00168696	2.61569	up	[R]	General function prediction only	--	K11805|0|vvi:100254525|K11805 WD repeat-containing protein 68 | (RefSeq) WD repeat-containing protein LWD1	[S]	Function unknown	WD domain, G-beta repeat;; Anaphase-promoting complex subunit 4 WD40 domain	WD repeat-containing protein LWD1 OS=Arabidopsis thaliana OX=3702 GN=LWD1 PE=2 SV=1	S	Function unknown	PREDICTED: WD repeat-containing protein LWD1 [Vitis vinifera]
c100684.graph_c0	2.64	1.4	1.81	11.03	9.08	14.05	1.25157e-13	2.61565	up	--	--	--	--	--	--	--	--	--	--	PREDICTED: uncharacterized protein LOC100242170 [Vitis vinifera]
c91636.graph_c0	0.3	0.55	0.27	3.67	2.12	5.54	0.00544227	2.612	up	--	--	Molecular Function: protein kinase activity (GO:0004672);; Molecular Function: ATP binding (GO:0005524);; Biological Process: protein phosphorylation (GO:0006468);; Cellular Component: integral component of membrane (GO:0016021);; Biological Process: recognition of pollen (GO:0048544);;	K04733|2.43603e-47|vvi:100263919|K04733 interleukin-1 receptor-associated kinase 4 [EC:2.7.11.1] | (RefSeq) G-type lectin S-receptor-like serine/threonine-protein kinase SD1-13	--	--	--	G-type lectin S-receptor-like serine/threonine-protein kinase SD1-13 OS=Arabidopsis thaliana OX=3702 GN=SD113 PE=1 SV=2	--	--	unnamed protein product, partial [Vitis vinifera]
c100101.graph_c1	0.91	0.41	0.44	1.23	6.34	4.41	1.06821e-06	2.60901	up	[K]	Transcription	Molecular Function: protein kinase activity (GO:0004672);; Molecular Function: ATP binding (GO:0005524);; Biological Process: protein phosphorylation (GO:0006468);; Cellular Component: integral component of membrane (GO:0016021);;	--	--	--	Leucine rich repeat;; Leucine Rich repeats (2 copies);; Leucine Rich Repeat;; Leucine Rich repeat	MDIS1-interacting receptor like kinase 2 OS=Arabidopsis thaliana OX=3702 GN=MIK2 PE=1 SV=3	S	Function unknown	PREDICTED: MDIS1-interacting receptor like kinase 2-like [Vitis vinifera]
c102140.graph_c1	0.21	0.75	0.14	3.18	2.6	2.57	2.2392e-05	2.60498	up	--	--	--	--	[R]	General function prediction only	--	--	L	Replication, recombination and repair	hypothetical protein VITISV_021800 [Vitis vinifera]
c94123.graph_c0	25.56	22.34	21.92	130.12	125.4	137.66	8.59253e-32	2.60459	up	--	--	Biological Process: flavonoid biosynthetic process (GO:0009813);; Cellular Component: integral component of membrane (GO:0016021);; Cellular Component: intracellular membrane-bounded organelle (GO:0043231);; Biological Process: flavonoid glucuronidation (GO:0052696);; Molecular Function: quercetin 3-O-glucosyltransferase activity (GO:0080043);; Molecular Function: quercetin 7-O-glucosyltransferas…	--	[GC]	--	--	UDP-glycosyltransferase 88F3 OS=Pyrus communis OX=23211 GN=UGT88F3 PE=2 SV=1	S	Function unknown	PREDICTED: UDP-glycosyltransferase 88F5 [Vitis vinifera]
c104033.graph_c0	0.45	0.25	0.35	1.16	2.27	1.32	1.01214e-07	2.59917	up	[X]	Mobilome: prophages, transposons	Molecular Function: nucleic acid binding (GO:0003676);; Molecular Function: zinc ion binding (GO:0008270);; Biological Process: DNA integration (GO:0015074);;	K03006|0|adu:107466525|K03006 DNA-directed RNA polymerase II subunit RPB1 [EC:2.7.7.6] | (RefSeq) DNA-directed RNA polymerase II subunit 1-like	[R]	General function prediction only	Domain of unknown function (DUF4219)	Retrovirus-related Pol polyprotein from transposon RE2 OS=Arabidopsis thaliana OX=3702 GN=RE2 PE=4 SV=1	S	Function unknown	Retrovirus-related Pol polyprotein from transposon TNT 1-94, partial [Cajanus cajan]
c105307.graph_c1	0.19	0.17	0.26	0.38	4.13	1.04	0.00194707	2.5974	up	[T]	Signal transduction mechanisms	Biological Process: chlorophyll catabolic process (GO:0015996);; Cellular Component: intracellular membrane-bounded organelle (GO:0043231);; Cellular Component: cytoplasmic part (GO:0044444);; Molecular Function: chlorophyllase activity (GO:0047746);; Biological Process: defense response to other organism (GO:0098542);;	K08099|2.43971e-126|vvi:100243499|K08099 chlorophyllase [EC:3.1.1.14] | (RefSeq) chlorophyllase-1	--	--	Chlorophyllase;; Chlorophyllase enzyme;; Platelet-activating factor acetylhydrolase, isoform II	Chlorophyllase-1, chloroplastic OS=Citrus unshiu OX=55188 PE=2 SV=1	I	Lipid transport and metabolism	PREDICTED: chlorophyllase-1 [Vitis vinifera]
c89768.graph_c0	0.64	1.61	0.07	4.83	3.87	3.61	3.25354e-05	2.5937	up	[M]	Cell wall/membrane/envelope biogenesis	Cellular Component: integral component of membrane (GO:0016021);; Molecular Function: transferase activity (GO:0016740);;	K18789|1.16268e-134|vvi:100264230|K18789 xylogalacturonan beta-1,3-xylosyltransferase [EC:2.4.2.41] | (RefSeq) probable glycosyltransferase At5g11130	[GMW]	--	Exostosin family	Probable glycosyltransferase At5g11130 OS=Arabidopsis thaliana OX=3702 GN=At5g11130/At5g11120 PE=3 SV=2	S	Function unknown	PREDICTED: probable glycosyltransferase At5g11130 isoform X2 [Vitis vinifera]
c100813.graph_c0	1.53	3.48	1.26	13.4	6.71	16.51	1.85653e-10	2.5852	up	[T]	Signal transduction mechanisms	Molecular Function: kinase activity (GO:0016301);;	--	[T]	Signal transduction mechanisms	Protein tyrosine kinase;; Carbohydrate-binding protein of the ER;; Protein kinase domain;; Di-glucose binding within endoplasmic reticulum	Putative receptor-like protein kinase At5g39000 OS=Arabidopsis thaliana OX=3702 GN=At5g39000 PE=3 SV=1	T	Signal transduction mechanisms	PREDICTED: receptor-like protein kinase FERONIA [Vitis vinifera]
c105426.graph_c0	1.78	0.33	3.47	9.64	13.11	10.23	2.73452e-07	2.57868	up	--	--	Cellular Component: extracellular region (GO:0005576);; Biological Process: sexual reproduction (GO:0019953);;	--	--	--	Pollen allergen;; Lytic transglycolase	Expansin-like B1 OS=Arabidopsis thaliana OX=3702 GN=EXLB1 PE=2 SV=2	G	Carbohydrate transport and metabolism	PREDICTED: expansin-like B1 [Vitis vinifera]
c103828.graph_c0	0	0.05	0.13	0.31	0.72	1.07	0.00785136	2.57746	up	[R]	General function prediction only	Molecular Function: sphingomyelin phosphodiesterase activity (GO:0004767);; Molecular Function: GTP binding (GO:0005525);; Cellular Component: intracellular (GO:0005622);; Cellular Component: plasma membrane (GO:0005886);; Biological Process: small GTPase mediated signal transduction (GO:0007264);;	K04392|1.9435e-120|vvi:100241806|K04392 Ras-related C3 botulinum toxin substrate 1 | (RefSeq) rac-like GTP-binding protein RAC13	[R]	General function prediction only	Ras family;; Ras of Complex, Roc, domain of DAPkinase	Rac-like GTP-binding protein RAC2 OS=Lotus japonicus OX=34305 GN=RAC2 PE=2 SV=1	S	Function unknown	PREDICTED: rac-like GTP-binding protein RAC13 [Vitis vinifera]
c112431.graph_c0	3.19	4.82	4.63	24.67	26.07	23.51	6.89983e-27	2.57721	up	--	--	--	--	--	--	--	--	S	Function unknown	PREDICTED: uncharacterized protein LOC105953742 [Erythranthe guttata]
c97146.graph_c0	1.41	0.59	0.66	2.15	3.47	4.03	4.30922e-06	2.57717	up	--	--	--	--	[R]	General function prediction only	Retroviral aspartyl protease	--	L	Replication, recombination and repair	PREDICTED: uncharacterized protein LOC109122600 [Vitis vinifera]
c96383.graph_c0	0.15	0.46	0.37	0.39	3.83	3.22	0.00126263	2.57665	up	--	--	--	--	--	--	Peptidase of plants and bacteria	Basic secretory protease (Fragments) OS=Boswellia serrata OX=613112 PE=1 SV=1	S	Function unknown	hypothetical protein VITISV_038846 [Vitis vinifera]
c108148.graph_c0	0.12	0.41	0.14	1.42	1.42	1.27	4.4702e-07	2.57501	up	[X]	Mobilome: prophages, transposons	Molecular Function: nucleic acid binding (GO:0003676);; Molecular Function: nuclease activity (GO:0004518);; Molecular Function: peptidase activity (GO:0008233);; Molecular Function: zinc ion binding (GO:0008270);; Biological Process: DNA integration (GO:0015074);; Molecular Function: nucleotidyltransferase activity (GO:0016779);;	--	[R]	General function prediction only	Reverse transcriptase (RNA-dependent DNA polymerase);; Integrase core domain;; GAG-pre-integrase domain	Retrovirus-related Pol polyprotein from transposon TNT 1-94 OS=Nicotiana tabacum OX=4097 PE=2 SV=1	S	Function unknown	hypothetical protein VITISV_007384 [Vitis vinifera]
c106907.graph_c0	0.06	0.19	0.1	0.77	0.69	0.63	0.000216911	2.56956	up	--	--	Molecular Function: nucleotide binding (GO:0000166);; Biological Process: cellular aromatic compound metabolic process (GO:0006725);; Biological Process: cellular nitrogen compound metabolic process (GO:0034641);; Biological Process: heterocycle metabolic process (GO:0046483);; Biological Process: organic cyclic compound metabolic process (GO:1901360);;	--	[R]	General function prediction only	--	Uncharacterized mitochondrial protein AtMg01250 OS=Arabidopsis thaliana OX=3702 GN=AtMg01250 PE=4 SV=1	S	Function unknown	hypothetical protein VITISV_024938 [Vitis vinifera]
c107140.graph_c0	3.21	5.85	3.87	20.72	18.51	16.95	1.07001e-15	2.56728	up	--	--	--	--	--	--	--	--	--	--	hypothetical protein VITISV_005993 [Vitis vinifera]
c102986.graph_c1	1.71	2.49	2.4	11.06	11.57	11.72	1.99568e-22	2.56654	up	[G]	Carbohydrate transport and metabolism	Biological Process: lipid metabolic process (GO:0006629);; Molecular Function: phosphoric diester hydrolase activity (GO:0008081);;	--	--	--	--	PI-PLC X domain-containing protein At5g67130 OS=Arabidopsis thaliana OX=3702 GN=At5g67130 PE=1 SV=1	S	Function unknown	PREDICTED: PI-PLC X domain-containing protein At5g67130 [Vitis vinifera]
c92387.graph_c0	0.12	0.41	0.15	0.84	1.88	1.73	0.000755262	2.5644	up	--	--	Molecular Function: protein kinase activity (GO:0004672);; Molecular Function: ATP binding (GO:0005524);; Biological Process: protein phosphorylation (GO:0006468);; Cellular Component: integral component of membrane (GO:0016021);;	--	--	--	Protein tyrosine kinase	MDIS1-interacting receptor like kinase 2 OS=Arabidopsis thaliana OX=3702 GN=MIK2 PE=1 SV=3	S	Function unknown	PREDICTED: MDIS1-interacting receptor like kinase 2-like [Vitis vinifera]
c104612.graph_c0	26.28	20.55	14.72	126.59	112.33	132.01	9.08778e-23	2.56122	up	[I]	Lipid transport and metabolism	Molecular Function: zinc ion binding (GO:0008270);; Cellular Component: chloroplast (GO:0009507);; Molecular Function: transferase activity, transferring alkyl or aryl (other than methyl) groups (GO:0016765);;	K11778|5.51232e-155|vvi:100244987|K11778 ditrans,polycis-polyprenyl diphosphate synthase [EC:2.5.1.87] | (RefSeq) dehydrodolichyl diphosphate synthase 2	[I]	Lipid transport and metabolism	Putative undecaprenyl diphosphate synthase	Dehydrodolichyl diphosphate synthase 2 OS=Arabidopsis thaliana OX=3702 GN=At5g58770 PE=2 SV=2	I	Lipid transport and metabolism	PREDICTED: dehydrodolichyl diphosphate synthase 2 [Vitis vinifera]
c99756.graph_c0	0.42	0.34	0.63	3.22	2.33	2.48	0.0019233	2.55996	up	--	--	Molecular Function: nucleic acid binding (GO:0003676);; Molecular Function: aspartic-type endopeptidase activity (GO:0004190);; Biological Process: proteolysis (GO:0006508);; Molecular Function: zinc ion binding (GO:0008270);; Biological Process: DNA integration (GO:0015074);;	--	[R]	General function prediction only	Reverse transcriptase (RNA-dependent DNA polymerase)	Uncharacterized mitochondrial protein AtMg00860 OS=Arabidopsis thaliana OX=3702 GN=AtMg00860 PE=4 SV=1	L	Replication, recombination and repair	putative retrotransposon protein [Oryza sativa Indica Group]
c94618.graph_c1	1.56	0.14	0	2.96	4.18	7.24	0.00265941	2.55789	up	--	--	Molecular Function: kinase activity (GO:0016301);;	--	[T]	Signal transduction mechanisms	Carbohydrate-binding protein of the ER	Receptor-like protein kinase FERONIA OS=Arabidopsis thaliana OX=3702 GN=FER PE=1 SV=1	T	Signal transduction mechanisms	hypothetical protein JCGZ_26520 [Jatropha curcas]
c113187.graph_c1	1.04	1.31	1.22	6.96	8.33	5.28	6.53737e-12	2.55727	up	--	--	Molecular Function: ATP binding (GO:0005524);; Biological Process: defense response (GO:0006952);; Biological Process: signal transduction (GO:0007165);; Molecular Function: ADP binding (GO:0043531);;	--	--	--	NB-ARC domain;; Leucine Rich repeats (2 copies)	TMV resistance protein N OS=Nicotiana glutinosa OX=35889 GN=N PE=1 SV=1	S	Function unknown	hypothetical protein VITISV_032106 [Vitis vinifera]
c86668.graph_c0	0.32	0.37	1.02	0.34	8.33	4.07	0.00749191	2.55547	up	--	--	--	--	--	--	Extensin-like region	--	--	--	--
c99723.graph_c0	2.74	3.55	5.68	32.18	12.74	22.14	3.34342e-11	2.55419	up	--	--	Molecular Function: DNA binding (GO:0003677);; Cellular Component: nucleus (GO:0005634);; Biological Process: regulation of transcription, DNA-templated (GO:0006355);;	--	--	--	--	Transcription factor HHO5 OS=Arabidopsis thaliana OX=3702 GN=HHO5 PE=1 SV=1	K	Transcription	PREDICTED: myb family transcription factor EFM isoform X2 [Vitis vinifera]
c90120.graph_c0	0.05	0	0.07	0.12	1.25	2.01	0.0075541	2.55171	up	[T]	Signal transduction mechanisms	Molecular Function: protein serine/threonine kinase activity (GO:0004674);; Molecular Function: ATP binding (GO:0005524);; Biological Process: protein phosphorylation (GO:0006468);; Cellular Component: integral component of membrane (GO:0016021);; Molecular Function: carbohydrate binding (GO:0030246);;	--	--	--	Legume lectin domain;; Protein tyrosine kinase;; Protein kinase domain	L-type lectin-domain containing receptor kinase S.4 OS=Arabidopsis thaliana OX=3702 GN=LECRKS4 PE=2 SV=1	T	Signal transduction mechanisms	PREDICTED: L-type lectin-domain containing receptor kinase S.4 isoform X1 [Vitis vinifera]
c101611.graph_c0	4.79	3.27	9.02	33.89	27.54	34.79	4.8315e-15	2.55047	up	--	--	--	--	--	--	Phloem protein 2	Protein PHLOEM PROTEIN 2-LIKE A1 OS=Arabidopsis thaliana OX=3702 GN=PP2A1 PE=2 SV=1	S	Function unknown	PREDICTED: lectin [Vitis vinifera]
c97879.graph_c1	2.49	1.26	1.19	7.87	10.66	11.92	1.76934e-19	2.54492	up	--	--	Molecular Function: transcription factor activity, sequence-specific DNA binding (GO:0003700);; Cellular Component: nucleus (GO:0005634);; Biological Process: regulation of transcription, DNA-templated (GO:0006355);; Biological Process: response to salt stress (GO:0009651);; Molecular Function: sequence-specific DNA binding (GO:0043565);; Biological Process: cellular heat acclimation (GO:0070370)…	K10268|0|vvi:100258428|K10268 F-box and leucine-rich repeat protein 2/20 | (RefSeq) F-box/LRR-repeat protein 3	--	--	WRKY DNA -binding domain	WRKY transcription factor WRKY24 OS=Oryza sativa subsp. japonica OX=39947 GN=WRKY24 PE=2 SV=1	K	Transcription	WRKY33 [Vitis vinifera]
c77702.graph_c0	0.5	0.69	0.45	4.12	4.02	4.22	0.00205811	2.53618	up	--	--	Molecular Function: oxidoreductase activity, acting on CH-OH group of donors (GO:0016614);; Molecular Function: flavin adenine dinucleotide binding (GO:0050660);; Biological Process: oxidation-reduction process (GO:0055114);;	--	--	--	--	Berberine bridge enzyme-like 26 OS=Arabidopsis thaliana OX=3702 GN=At5g44400 PE=2 SV=1	C	Energy production and conversion	PREDICTED: berberine bridge enzyme-like 15 [Vitis vinifera]
c106478.graph_c0	0.19	0.29	0.21	1.21	1.53	1.38	6.06868e-09	2.53313	up	[C]	Energy production and conversion	Cellular Component: mitochondrial inner membrane (GO:0005743);; Molecular Function: ubiquinol-cytochrome-c reductase activity (GO:0008121);; Cellular Component: integral component of membrane (GO:0016021);; Molecular Function: metal ion binding (GO:0046872);; Molecular Function: 2 iron, 2 sulfur cluster binding (GO:0051537);; Biological Process: oxidation-reduction process (GO:0055114);; Cellular…	K00411|2.18821e-135|vvi:100256570|K00411 ubiquinol-cytochrome c reductase iron-sulfur subunit [EC:1.10.2.2] | (RefSeq) cytochrome b-c1 complex subunit Rieske-4, mitochondrial	[C]	Energy production and conversion	Rieske [2Fe-2S] domain	Cytochrome b-c1 complex subunit Rieske-1, mitochondrial (Fragment) OS=Nicotiana tabacum OX=4097 PE=2 SV=1	C	Energy production and conversion	PREDICTED: cytochrome b-c1 complex subunit Rieske-4, mitochondrial [Vitis vinifera]
c110607.graph_c1	15.71	11.31	15.49	18.69	24.52	22.18	4.27911e-20	2.52921	up	[G]	Carbohydrate transport and metabolism	Molecular Function: sugar:proton symporter activity (GO:0005351);; Molecular Function: glucose transmembrane transporter activity (GO:0005355);; Cellular Component: integral component of plasma membrane (GO:0005887);; Biological Process: proton transport (GO:0015992);; Biological Process: glucose import (GO:0046323);; Biological Process: glucose transmembrane transport (GO:1904659);;	--	[R]	General function prediction only	Sugar (and other) transporter	Probable polyol transporter 6 OS=Arabidopsis thaliana OX=3702 GN=PLT6 PE=2 SV=2	G	Carbohydrate transport and metabolism	probable polyol transporter 6 [Carica papaya]
c106632.graph_c0	14.52	16.65	15.09	96.82	86.44	74.69	2.47575e-28	2.52731	up	[O]	Posttranslational modification, protein turnover, chaperones	Biological Process: response to oxidative stress (GO:0006979);; Cellular Component: chloroplast stroma (GO:0009570);; Biological Process: protein repair (GO:0030091);; Molecular Function: peptide-methionine (R)-S-oxide reductase activity (GO:0033743);; Biological Process: oxidation-reduction process (GO:0055114);;	K07305|3.2028e-61|cit:102620641|K07305 peptide-methionine (R)-S-oxide reductase [EC:1.8.4.12] | (RefSeq) peptide methionine sulfoxide reductase B1, chloroplastic-like	[O]	Posttranslational modification, protein turnover, chaperones	SelR domain	Peptide methionine sulfoxide reductase B1, chloroplastic OS=Oryza sativa subsp. japonica OX=39947 GN=MSRB1 PE=2 SV=2	O	Posttranslational modification, protein turnover, chaperones	PREDICTED: peptide methionine sulfoxide reductase B1, chloroplastic-like [Citrus sinensis]
c101160.graph_c0	1.24	1.54	1.49	9.82	6.72	7.24	2.33865e-10	2.52625	up	--	--	Cellular Component: microtubule (GO:0005874);;	--	--	--	Domain of unknown function (DUF4228)	--	S	Function unknown	PREDICTED: uncharacterized protein LOC100262782 [Vitis vinifera]
c85946.graph_c0	0.65	0.3	0.58	3.12	7.61	2.67	0.00609182	2.5259	up	--	--	Biological Process: defense response (GO:0006952);; Molecular Function: ADP binding (GO:0043531);;	--	--	--	--	--	S	Function unknown	unnamed protein product, partial [Vitis vinifera]
c108730.graph_c0	0.87	1.29	0.85	4.02	3.81	3.93	1.72277e-12	2.52513	up	--	--	Biological Process: double-strand break repair via homologous recombination (GO:0000724);;	K08775|1.24848e-114|vvi:100241398|K08775 breast cancer 2 susceptibility protein | (RefSeq) protein BREAST CANCER SUSCEPTIBILITY 2 homolog B	[L]	Replication, recombination and repair	--	Protein BREAST CANCER SUSCEPTIBILITY 2 homolog B OS=Arabidopsis thaliana OX=3702 GN=BRCA2B PE=1 SV=1	S	Function unknown	PREDICTED: protein BREAST CANCER SUSCEPTIBILITY 2 homolog B isoform X4 [Vitis vinifera]
c111835.graph_c2	0.64	1.78	1.54	4.03	4.5	3.45	5.90867e-11	2.52197	up	--	--	--	--	[R]	General function prediction only	--	RNA-directed DNA polymerase homolog OS=Oenothera berteroana OX=3950 PE=4 SV=1	L	Replication, recombination and repair	transposon ty3-i gag-pol polyprotein [Quercus suber]
c102153.graph_c0	0.23	0.4	1.18	3.96	3.41	2.97	7.34177e-06	2.51765	up	--	--	--	--	[R]	General function prediction only	--	--	L	Replication, recombination and repair	hypothetical protein VITISV_020253 [Vitis vinifera]
c103686.graph_c0	0.25	0.43	0.83	1.68	2.32	4.07	0.000220968	2.50922	up	--	--	--	K14638|3.30856e-06|vvi:100853111|K14638 solute carrier family 15 (peptide/histidine transporter), member 3/4 | (RefSeq) protein NRT1/ PTR FAMILY 5.10	[E]	Amino acid transport and metabolism	--	Protein NRT1/ PTR FAMILY 5.10 OS=Arabidopsis thaliana OX=3702 GN=NPF5.10 PE=2 SV=1	--	--	Proton-dependent oligopeptide transporter family, partial [Trema orientalis]
c111597.graph_c1	0	0.88	0.64	4.13	4.5	2.76	0.00363915	2.50709	up	--	--	--	--	--	--	--	--	--	--	PREDICTED: serine/threonine-protein kinase CDL1-like isoform X1 [Vitis vinifera]
c82114.graph_c0	0.16	0	0.56	0.8	4.62	2.04	0.00998175	2.50703	up	[C]	Energy production and conversion	Molecular Function: FMN binding (GO:0010181);; Molecular Function: oxidoreductase activity (GO:0016491);; Biological Process: negative regulation of transcription, DNA-templated (GO:0045892);; Biological Process: oxidation-reduction process (GO:0055114);;	K03809|1.48975e-31|vvi:100853785|K03809 NAD(P)H dehydrogenase (quinone) [EC:1.6.5.2] | (RefSeq) probable NAD(P)H dehydrogenase (quinone) FQR1-like 1	[R]	General function prediction only	--	Probable NAD(P)H dehydrogenase (quinone) FQR1-like 1 OS=Arabidopsis thaliana OX=3702 GN=At4g27270 PE=1 SV=1	S	Function unknown	PREDICTED: probable NAD(P)H dehydrogenase (quinone) FQR1-like 1 [Vitis vinifera]
c98681.graph_c0	0.25	0.75	0.63	1.2	1.92	1.73	3.21088e-06	2.50264	up	[V]	Defense mechanisms	Molecular Function: ATP binding (GO:0005524);; Biological Process: drug transmembrane transport (GO:0006855);; Molecular Function: xenobiotic-transporting ATPase activity (GO:0008559);; Cellular Component: integral component of membrane (GO:0016021);; Biological Process: xenobiotic transport (GO:0042908);;	K05658|0|vvi:100248698|K05658 ATP-binding cassette, subfamily B (MDR/TAP), member 1 [EC:3.6.3.44] | (RefSeq) putative multidrug resistance protein	[Q]	Secondary metabolites biosynthesis, transport and catabolism	ABC transporter transmembrane region;; ABC transporter;; RecF/RecN/SMC N terminal domain;; P-loop containing region of AAA domain;; Zeta toxin	ABC transporter B family member 15 OS=Arabidopsis thaliana OX=3702 GN=ABCB15 PE=3 SV=1	V	Defense mechanisms	PREDICTED: putative multidrug resistance protein [Vitis vinifera]
c89180.graph_c0	0.26	0.19	0.55	0.18	5.22	2.55	0.000853748	2.49748	up	[M]	Cell wall/membrane/envelope biogenesis	Molecular Function: UDP-glucose 6-dehydrogenase activity (GO:0003979);; Cellular Component: nucleus (GO:0005634);; Cellular Component: cytosol (GO:0005829);; Biological Process: carbohydrate metabolic process (GO:0005975);; Biological Process: glycosaminoglycan biosynthetic process (GO:0006024);; Biological Process: UDP-glucuronate biosynthetic process (GO:0006065);; Molecular Function: NAD bindi…	K00012|0|vvi:100250128|K00012 UDPglucose 6-dehydrogenase [EC:1.1.1.22] | (RefSeq) UDP-glucose 6-dehydrogenase-like	[GT]	--	UDP-glucose/GDP-mannose dehydrogenase family, NAD binding domain;; UDP-glucose/GDP-mannose dehydrogenase family, central domain	UDP-glucose 6-dehydrogenase 5 OS=Oryza sativa subsp. japonica OX=39947 GN=UGD5 PE=2 SV=1	M	Cell wall/membrane/envelope biogenesis	PREDICTED: UDP-glucose 6-dehydrogenase 1 isoform X1 [Vitis vinifera]
c97211.graph_c0	3.26	3.2	4.18	16.86	23.01	16.3	3.69115e-19	2.4796	up	--	--	--	--	--	--	--	Disease resistance-like protein DSC1 OS=Arabidopsis thaliana OX=3702 GN=DSC1 PE=1 SV=1	--	--	unnamed protein product, partial [Vitis vinifera]
c110521.graph_c0	1.02	1.39	1.06	12.2	6.6	8.25	1.59171e-09	2.47904	up	--	--	Biological Process: macromolecule metabolic process (GO:0043170);; Biological Process: primary metabolic process (GO:0044238);;	--	--	--	--	--	S	Function unknown	hypothetical protein VITISV_020146, partial [Vitis vinifera]
c79112.graph_c0	2.62	2.15	5.68	17.63	23.19	16.39	6.32352e-11	2.47882	up	--	--	Molecular Function: nucleic acid binding (GO:0003676);; Biological Process: DNA integration (GO:0015074);; Cellular Component: membrane (GO:0016020);;	--	--	--	PLAC8 family	Protein PLANT CADMIUM RESISTANCE 2 OS=Arabidopsis thaliana OX=3702 GN=PCR2 PE=1 SV=1	S	Function unknown	unnamed protein product, partial [Vitis vinifera]
c98536.graph_c1	4.77	11.17	3.47	39.32	22.96	39.99	2.36722e-10	2.47347	up	--	--	Molecular Function: hydrolase activity (GO:0016787);;	K07766|2.24634e-70|vvi:100242429|K07766 diphosphoinositol-polyphosphate diphosphatase [EC:3.6.1.52] | (RefSeq) nudix hydrolase 18, mitochondrial	[T]	Signal transduction mechanisms	--	Nudix hydrolase 17, mitochondrial OS=Arabidopsis thaliana OX=3702 GN=NUDT17 PE=2 SV=1	L	Replication, recombination and repair	PREDICTED: nudix hydrolase 18, mitochondrial [Vitis vinifera]
c97142.graph_c0	0.45	0.89	0.68	4.05	5.3	3.69	5.68668e-05	2.47312	up	--	--	--	--	--	--	--	--	--	--	hypothetical protein VITISV_042083 [Vitis vinifera]
c104155.graph_c0	7.14	9.89	7.27	70.15	61.85	65.94	5.61454e-28	2.47115	up	[Q]	Secondary metabolites biosynthesis, transport and catabolism	Molecular Function: homogentisate 1,2-dioxygenase activity (GO:0004411);; Cellular Component: cytosol (GO:0005829);; Biological Process: L-phenylalanine catabolic process (GO:0006559);; Biological Process: tyrosine catabolic process (GO:0006572);; Biological Process: oxidation-reduction process (GO:0055114);; Biological Process: homogentisate catabolic process (GO:1902000);;	K00451|0|vvi:100264043|K00451 homogentisate 1,2-dioxygenase [EC:1.13.11.5] | (RefSeq) homogentisate 1,2-dioxygenase	[E]	Amino acid transport and metabolism	homogentisate 1,2-dioxygenase	Homogentisate 1,2-dioxygenase OS=Arabidopsis thaliana OX=3702 GN=HGO PE=2 SV=2	Q	Secondary metabolites biosynthesis, transport and catabolism	PREDICTED: homogentisate 1,2-dioxygenase isoform X1 [Vitis vinifera]
c109538.graph_c1	0.62	0.28	0.23	0.7	4.26	2.57	0.000287551	2.46472	up	--	--	Molecular Function: DNA binding (GO:0003677);;	K09422|7.5976e-127|vvi:100248153|K09422 myb proto-oncogene protein, plant | (RefSeq) R2R3 transcription factor MYB108-like protein 1	[K]	Transcription	Myb-like DNA-binding domain;; Myb-like DNA-binding domain	Transcription factor JAMYB OS=Oryza sativa subsp. japonica OX=39947 GN=JAMYB PE=2 SV=1	K	Transcription	unnamed protein product, partial [Vitis vinifera]
c91645.graph_c0	2.06	1.93	0.38	2.94	6.51	3.85	9.19328e-06	2.46223	up	[G]	Carbohydrate transport and metabolism	Biological Process: glucose metabolic process (GO:0006006);; Molecular Function: oxidoreductase activity, acting on the aldehyde or oxo group of donors, NAD or NADP as acceptor (GO:0016620);; Molecular Function: NADP binding (GO:0050661);; Molecular Function: NAD binding (GO:0051287);; Biological Process: oxidation-reduction process (GO:0055114);;	K00134|0|vvi:100264789|K00134 glyceraldehyde 3-phosphate dehydrogenase [EC:1.2.1.12] | (RefSeq) glyceraldehyde-3-phosphate dehydrogenase, cytosolic	[G]	Carbohydrate transport and metabolism	Glyceraldehyde 3-phosphate dehydrogenase, C-terminal domain;; Glyceraldehyde 3-phosphate dehydrogenase, NAD binding domain	Glyceraldehyde-3-phosphate dehydrogenase 2, cytosolic OS=Oryza sativa subsp. japonica OX=39947 GN=GAPC2 PE=1 SV=1	G	Carbohydrate transport and metabolism	unnamed protein product, partial [Vitis vinifera]
c112270.graph_c0	1.95	3.15	2.24	13.22	13	12.56	3.68418e-21	2.46164	up	--	--	Molecular Function: zinc ion binding (GO:0008270);; Cellular Component: chloroplast (GO:0009507);; Biological Process: chloroplast RNA modification (GO:1900865);;	--	[J]	Translation, ribosomal structure and biogenesis	--	--	S	Function unknown	PREDICTED: pentatricopeptide repeat-containing protein At2g15690 [Vitis vinifera]
c93708.graph_c0	2.72	11.2	3.01	63.99	18.85	51.95	0.00716644	2.45966	up	--	--	Biological Process: galactose metabolic process (GO:0006012);; Molecular Function: inositol 3-alpha-galactosyltransferase activity (GO:0047216);;	K18819|4.16484e-43|vvi:100244167|K18819 inositol 3-alpha-galactosyltransferase [EC:2.4.1.123] | (RefSeq) galactinol synthase 2	[G]	Carbohydrate transport and metabolism	--	Galactinol synthase 2 OS=Solanum lycopersicum OX=4081 GN=GOLS2 PE=2 SV=1	O	Posttranslational modification, protein turnover, chaperones	PREDICTED: galactinol synthase 2 [Vitis vinifera]
c112118.graph_c0	1.17	1.83	0.97	2.01	2.98	2.87	4.26662e-10	2.45801	up	--	--	Molecular Function: nucleic acid binding (GO:0003676);; Molecular Function: aspartic-type endopeptidase activity (GO:0004190);; Cellular Component: nucleus (GO:0005634);; Biological Process: proteolysis (GO:0006508);;	--	[R]	General function prediction only	Reverse transcriptase (RNA-dependent DNA polymerase)	Uncharacterized mitochondrial protein AtMg00860 OS=Arabidopsis thaliana OX=3702 GN=AtMg00860 PE=4 SV=1	L	Replication, recombination and repair	PREDICTED: uncharacterized protein LOC104895554 isoform X1 [Beta vulgaris subsp. vulgaris]
c102760.graph_c1	0.25	0.31	0.3	1.93	1.21	1.75	3.05722e-06	2.45779	up	--	--	--	--	[R]	General function prediction only	PPR repeat;; PPR repeat family;; PPR repeat;; Pentatricopeptide repeat domain;; Pentacotripeptide-repeat region of PRORP	Putative pentatricopeptide repeat-containing protein At1g17630 OS=Arabidopsis thaliana OX=3702 GN=PCMP-E72 PE=3 SV=1	S	Function unknown	hypothetical protein VITISV_031739 [Vitis vinifera]
c110612.graph_c1	0.43	0.29	0.16	1.35	1.96	1.63	1.34128e-07	2.45651	up	--	--	Molecular Function: DNA binding (GO:0003677);; Molecular Function: RNA binding (GO:0003723);; Molecular Function: RNA-directed DNA polymerase activity (GO:0003964);; Biological Process: RNA-dependent DNA biosynthetic process (GO:0006278);; Biological Process: DNA recombination (GO:0006310);; Molecular Function: zinc ion binding (GO:0008270);; Biological Process: DNA integration (GO:0015074);;	--	[R]	General function prediction only	Reverse transcriptase (RNA-dependent DNA polymerase)	RNA-directed DNA polymerase homolog OS=Oenothera berteroana OX=3950 PE=4 SV=1	L	Replication, recombination and repair	PREDICTED: uncharacterized protein LOC107939043 [Gossypium hirsutum]
c95660.graph_c0	0.11	0.17	0	0.48	0.97	0.23	0.00815425	2.45509	up	[E]	Amino acid transport and metabolism	Cellular Component: cytoplasm (GO:0005737);; Biological Process: L-phenylalanine catabolic process (GO:0006559);; Biological Process: cinnamic acid biosynthetic process (GO:0009800);; Molecular Function: phenylalanine ammonia-lyase activity (GO:0045548);; Molecular Function: tyrosine ammonia-lyase activity (GO:0052883);;	K13064|0|zma:542258|K13064 phenylalanine/tyrosine ammonia-lyase [EC:4.3.1.25] | (RefSeq) pal3, GRMZM2G074604, PAL1; phenylalanine ammonia lyase 3	[Q]	Secondary metabolites biosynthesis, transport and catabolism	Aromatic amino acid lyase	Phenylalanine/tyrosine ammonia-lyase OS=Zea mays OX=4577 GN=PAL1 PE=1 SV=1	E	Amino acid transport and metabolism	phenylalanine/tyrosine ammonia-lyase [Zea mays]
c52135.graph_c0	0.09	0.41	0.08	2.79	1.85	0.31	0.00981027	2.45163	up	--	--	--	--	--	--	--	--	--	--	hypothetical protein PaG_01879 [Moesziomyces aphidis DSM 70725]
c96230.graph_c0	0.31	0.07	0.28	1.97	1.47	1.24	0.00236436	2.44987	up	--	--	Molecular Function: monooxygenase activity (GO:0004497);; Molecular Function: iron ion binding (GO:0005506);; Molecular Function: oxidoreductase activity, acting on paired donors, with incorporation or reduction of molecular oxygen (GO:0016705);; Molecular Function: heme binding (GO:0020037);; Biological Process: oxidation-reduction process (GO:0055114);;	--	[QI]	--	--	Cytochrome P450 97B2, chloroplastic OS=Glycine max OX=3847 GN=CYP97B2 PE=2 SV=1	Q	Secondary metabolites biosynthesis, transport and catabolism	hypothetical protein CISIN_1g014372mg [Citrus sinensis]
c96049.graph_c2	0.03	0.14	0.04	0.61	0.33	0.51	0.00952006	2.44857	up	--	--	--	--	[R]	General function prediction only	Domain of unknown function (DUF4283)	--	S	Function unknown	DUF4283 domain-containing protein/zf-CCHC_4 domain-containing protein [Cephalotus follicularis]
c110166.graph_c0	0.11	0.74	0.69	2.66	2.75	3.33	0.000205926	2.44857	up	--	--	--	--	--	--	--	--	--	--	PREDICTED: uncharacterized protein LOC109123217 [Vitis vinifera]
c109970.graph_c1	0.54	1.08	1.35	5.89	4.65	4.51	9.19276e-10	2.44823	up	--	--	Molecular Function: binding (GO:0005488);;	--	[R]	General function prediction only	Integrase core domain	Uncharacterized mitochondrial protein AtMg00860 OS=Arabidopsis thaliana OX=3702 GN=AtMg00860 PE=4 SV=1	L	Replication, recombination and repair	putative gag-pol polyprotein, partial [Trifolium pratense]
c101981.graph_c0	5.11	6.96	4.43	22.97	35.17	25.9	2.33555e-20	2.43473	up	[G]	Carbohydrate transport and metabolism	Biological Process: flavonoid biosynthetic process (GO:0009813);; Cellular Component: intracellular membrane-bounded organelle (GO:0043231);; Biological Process: flavonoid glucuronidation (GO:0052696);; Molecular Function: quercetin 3-O-glucosyltransferase activity (GO:0080043);; Molecular Function: quercetin 7-O-glucosyltransferase activity (GO:0080044);;	--	[GC]	--	UDP-glucoronosyl and UDP-glucosyl transferase	Anthocyanidin 3-O-glucosyltransferase 7 (Fragment) OS=Manihot esculenta OX=3983 GN=GT7 PE=2 SV=1	S	Function unknown	PREDICTED: anthocyanidin 3-O-glucosyltransferase 7 [Vitis vinifera]
c103434.graph_c0	4.82	3.9	2.57	15.81	11.05	18.29	2.40596e-11	2.43225	up	--	--	--	--	--	--	--	--	S	Function unknown	PREDICTED: uncharacterized protein LOC100241733 [Vitis vinifera]
c99031.graph_c1	0.06	0.1	0.09	0.37	0.94	0.41	0.00139724	2.43201	up	--	--	Molecular Function: nucleotide binding (GO:0000166);; Biological Process: phosphorus metabolic process (GO:0006793);; Molecular Function: transferase activity (GO:0016740);; Molecular Function: ion binding (GO:0043167);; Biological Process: cellular macromolecule metabolic process (GO:0044260);; Biological Process: nucleic acid metabolic process (GO:0090304);;	--	[R]	General function prediction only	--	--	S	Function unknown	hypothetical protein VITISV_008771 [Vitis vinifera]
c107237.graph_c1	0.53	1.74	1.67	5.92	5.96	7.68	1.25968e-07	2.42839	up	--	--	--	--	[S]	Function unknown	--	--	S	Function unknown	PREDICTED: uncharacterized protein C6C3.02c [Vitis vinifera]
c105054.graph_c0	0.68	0.27	0	1.24	2.87	1.88	0.00508511	2.42764	up	--	--	--	--	--	--	--	--	--	--	PREDICTED: uncharacterized protein LOC109123552 [Vitis vinifera]
c104578.graph_c1	0.37	0.05	0.28	1.57	1.08	1.66	0.00130277	2.42344	up	[X]	Mobilome: prophages, transposons	Molecular Function: metal ion binding (GO:0046872);;	--	[R]	General function prediction only	--	Retrovirus-related Pol polyprotein from transposon RE2 OS=Arabidopsis thaliana OX=3702 GN=RE2 PE=4 SV=1	L	Replication, recombination and repair	PREDICTED: uncharacterized protein LOC107178344 [Citrus sinensis]
c95989.graph_c0	0.85	1.46	0.61	3.3	6.63	5.61	7.88368e-10	2.41597	up	[O]	Posttranslational modification, protein turnover, chaperones	Molecular Function: metalloendopeptidase activity (GO:0004222);; Biological Process: proteolysis (GO:0006508);; Molecular Function: zinc ion binding (GO:0008270);; Cellular Component: membrane (GO:0016020);; Cellular Component: extracellular matrix (GO:0031012);;	--	[OW]	--	Matrixin;; Putative peptidoglycan binding domain	Metalloendoproteinase 2-MMP OS=Arabidopsis thaliana OX=3702 GN=2MMP PE=1 SV=1	O	Posttranslational modification, protein turnover, chaperones	PREDICTED: metalloendoproteinase 5-MMP [Vitis vinifera]
c101421.graph_c0	5.91	5.85	7.75	25.87	28.37	41.9	1.07596e-15	2.41398	up	--	--	Molecular Function: methionine adenosyltransferase activity (GO:0004478);; Molecular Function: ATP binding (GO:0005524);; Biological Process: S-adenosylmethionine biosynthetic process (GO:0006556);; Biological Process: one-carbon metabolic process (GO:0006730);; Molecular Function: metal ion binding (GO:0046872);;	K00789|4.24675e-15|pmum:103323276|K00789 S-adenosylmethionine synthetase [EC:2.5.1.6] | (RefSeq) S-adenosylmethionine synthase 5	[H]	Coenzyme transport and metabolism	--	S-adenosylmethionine synthase 2 OS=Vitis vinifera OX=29760 GN=METK2 PE=3 SV=1	H	Coenzyme transport and metabolism	PREDICTED: S-adenosylmethionine synthase 5 [Prunus mume]
c93010.graph_c1	0	0.27	0.08	1.01	0.65	0.91	0.00477323	2.413	up	--	--	Cellular Component: plasma membrane (GO:0005886);; Cellular Component: integral component of membrane (GO:0016021);; Molecular Function: transmembrane transporter activity (GO:0022857);; Biological Process: transmembrane transport (GO:0055085);;	--	--	--	EamA-like transporter family	WAT1-related protein At3g56620 OS=Arabidopsis thaliana OX=3702 GN=At3g56620 PE=2 SV=1	U	Intracellular trafficking, secretion, and vesicular transport	PREDICTED: WAT1-related protein At1g43650 isoform X1 [Ricinus communis]
c85656.graph_c1	0	0.9	0.35	3.27	2.12	3.84	0.00815587	2.40057	up	--	--	Molecular Function: nucleotide binding (GO:0000166);;	K13459|1.08817e-56|vvi:100260007|K13459 disease resistance protein RPS2 | (RefSeq) probable disease resistance protein At1g61310	[T]	Signal transduction mechanisms	--	Probable disease resistance protein At5g63020 OS=Arabidopsis thaliana OX=3702 GN=At5g63020 PE=2 SV=2	S	Function unknown	PREDICTED: probable disease resistance protein At5g63020 isoform X3 [Vitis vinifera]
c94011.graph_c0	13.12	21.46	9.68	82.81	46.82	90.59	2.04366e-12	2.40053	up	--	--	--	--	--	--	Protein of unknown function (DUF1645)	--	S	Function unknown	PREDICTED: histone-lysine N-methyltransferase SETD1B [Vitis vinifera]
c91535.graph_c0	3.68	12.43	4.85	40.47	26.41	38.73	1.27047e-09	2.39928	up	--	--	--	--	--	--	Phosphate-induced protein 1 conserved region	Protein EXORDIUM-like 2 OS=Arabidopsis thaliana OX=3702 GN=EXL2 PE=2 SV=1	S	Function unknown	PREDICTED: protein EXORDIUM-like 2 [Vitis vinifera]
c98204.graph_c0	0.1	2.38	0.3	3.18	3.19	1.81	0.00018263	2.39894	up	[K]	Transcription	Molecular Function: O-methyltransferase activity (GO:0008171);; Molecular Function: S-adenosylmethionine-dependent methyltransferase activity (GO:0008757);; Biological Process: aromatic compound biosynthetic process (GO:0019438);; Biological Process: methylation (GO:0032259);; Molecular Function: protein dimerization activity (GO:0046983);;	--	[R]	General function prediction only	O-methyltransferase;; Dimerisation domain	Trans-resveratrol di-O-methyltransferase OS=Vitis vinifera OX=29760 GN=ROMT PE=1 SV=2	S	Function unknown	PREDICTED: trans-resveratrol di-O-methyltransferase-like [Vitis vinifera]
c108907.graph_c0	0.44	0.75	0.1	2.9	2.8	2.06	1.0134e-05	2.39849	up	--	--	--	--	--	--	--	--	L	Replication, recombination and repair	hypothetical protein VITISV_022809 [Vitis vinifera]
c89750.graph_c2	1.38	3.15	3.08	2.65	23.83	18.05	0.000322818	2.3913	up	[E]	Amino acid transport and metabolism	Molecular Function: 3-deoxy-7-phosphoheptulonate synthase activity (GO:0003849);; Biological Process: aromatic amino acid family biosynthetic process (GO:0009073);;	K01626|2.26019e-91|egr:104431109|K01626 3-deoxy-7-phosphoheptulonate synthase [EC:2.5.1.54] | (RefSeq) phospho-2-dehydro-3-deoxyheptonate aldolase 2, chloroplastic	--	--	Class-II DAHP synthetase family	Probable phospho-2-dehydro-3-deoxyheptonate aldolase, chloroplastic OS=Catharanthus roseus OX=4058 GN=DHS1 PE=2 SV=2	E	Amino acid transport and metabolism	PREDICTED: phospho-2-dehydro-3-deoxyheptonate aldolase 2, chloroplastic [Eucalyptus grandis]
c72190.graph_c0	1.28	0.73	0.68	7.13	6.81	1.17	3.88598e-05	2.39073	up	[G]	Carbohydrate transport and metabolism	Molecular Function: glyceraldehyde-3-phosphate dehydrogenase (NAD+) (phosphorylating) activity (GO:0004365);; Cellular Component: cytosol (GO:0005829);; Biological Process: gluconeogenesis (GO:0006094);; Cellular Component: fungal-type cell wall (GO:0009277);; Biological Process: positive regulation of stress-activated MAPK cascade (GO:0032874);; Molecular Function: NADP binding (GO:0050661);; Mo…	K00134|1.05709e-174|osa:4328446|K00134 glyceraldehyde 3-phosphate dehydrogenase [EC:1.2.1.12] | (RefSeq) OJ1116_A06.36; glyceraldehyde-3-phosphate dehydrogenase GAPCP1, chloroplastic	[G]	Carbohydrate transport and metabolism	Glyceraldehyde 3-phosphate dehydrogenase, C-terminal domain;; Glyceraldehyde 3-phosphate dehydrogenase, NAD binding domain	Glyceraldehyde-3-phosphate dehydrogenase 1, cytosolic OS=Hordeum vulgare OX=4513 GN=GAPC PE=2 SV=1	G	Carbohydrate transport and metabolism	similar to Saccharomyces cerevisiae YGR192C TDH3 Glyceraldehyde-3-phosphate dehydrogenase [Galactomyces candidum]
c80134.graph_c0	0.66	2.43	0.4	3.94	7.89	9.2	0.000956326	2.38602	up	--	--	--	--	--	--	--	--	S	Function unknown	hypothetical protein AQUCO_01300765v1 [Aquilegia coerulea]
c87810.graph_c0	0.32	0	0.22	1.82	0.91	1.28	0.00856294	2.38364	up	--	--	Cellular Component: integral component of membrane (GO:0016021);; Molecular Function: transferase activity, transferring acyl groups other than amino-acyl groups (GO:0016747);;	K19861|6.94748e-65|vvi:100257911|K19861 benzyl alcohol O-benzoyltransferase [EC:2.3.1.196 2.3.1.232] | (RefSeq) methanol O-anthraniloyltransferase	--	--	Transferase family	Methanol O-anthraniloyltransferase OS=Vitis labrusca OX=103355 GN=AMAT PE=1 SV=1	S	Function unknown	PREDICTED: methanol O-anthraniloyltransferase [Vitis vinifera]
c96802.graph_c0	0.54	0.4	0.3	1.39	2.05	1.24	0.000499494	2.38267	up	--	--	Molecular Function: DNA binding (GO:0003677);; Biological Process: DNA recombination (GO:0006310);; Cellular Component: plastid (GO:0009536);;	--	--	--	--	Retrovirus-related Pol polyprotein from transposon RE1 OS=Arabidopsis thaliana OX=3702 GN=RE1 PE=2 SV=1	L	Replication, recombination and repair	putative polyprotein [Oryza sativa Japonica Group]
c97639.graph_c0	0.77	1.22	0.46	4.45	4.44	3.77	7.82842e-07	2.37738	up	--	--	--	K00963|3.74922e-06|vvi:100253896|K00963 UTP--glucose-1-phosphate uridylyltransferase [EC:2.7.7.9] | (RefSeq) UTP--glucose-1-phosphate uridylyltransferase	--	--	--	UTP--glucose-1-phosphate uridylyltransferase OS=Pyrus pyrifolia OX=3767 PE=2 SV=1	--	--	--
c82770.graph_c0	0.23	0.14	0.42	0.88	2.27	2.12	0.00247778	2.3752	up	--	--	--	--	--	--	Agenet domain	DUF724 domain-containing protein 3 OS=Arabidopsis thaliana OX=3702 GN=DUF3 PE=1 SV=1	S	Function unknown	PREDICTED: DUF724 domain-containing protein 2 [Vitis vinifera]
c110751.graph_c0	1.32	1.66	0.66	6.58	5.17	6.18	7.77058e-09	2.37431	up	[T]	Signal transduction mechanisms	--	--	[R]	General function prediction only	Ankyrin repeats (3 copies);; Ankyrin repeats (many copies);; Ankyrin repeats (many copies);; Ankyrin repeat;; Domain of unknown function;; Ankyrin repeat	Ankyrin repeat-containing protein At2g01680 OS=Arabidopsis thaliana OX=3702 GN=At2g01680 PE=2 SV=1	S	Function unknown	PREDICTED: ankyrin repeat-containing protein At2g01680 [Vitis vinifera]
c111973.graph_c1	1.39	0.93	0.38	5.05	4.4	3.31	2.22355e-05	2.36823	up	--	--	Cellular Component: mitochondrion (GO:0005739);;	--	[R]	General function prediction only	PPR repeat family;; PPR repeat	Pentatricopeptide repeat-containing protein At2g40720 OS=Arabidopsis thaliana OX=3702 GN=PCMP-E26 PE=3 SV=1	C	Energy production and conversion	PREDICTED: pentatricopeptide repeat-containing protein At2g40720 [Vitis vinifera]
c109829.graph_c0	0.25	0.17	0.66	3.14	0.59	2.96	0.00221173	2.36559	up	[X]	Mobilome: prophages, transposons	Molecular Function: binding (GO:0005488);;	K04733|4.95703e-52|thj:104800668|K04733 interleukin-1 receptor-associated kinase 4 [EC:2.7.11.1] | (RefSeq) probable receptor-like protein kinase At5g47070	[R]	General function prediction only	Integrase core domain	Retrovirus-related Pol polyprotein from transposon TNT 1-94 OS=Nicotiana tabacum OX=4097 PE=2 SV=1	L	Replication, recombination and repair	hypothetical protein CCACVL1_06836 [Corchorus capsularis]
c103697.graph_c0	0.69	0.44	0.15	1.9	2.02	0.89	6.11802e-05	2.35962	up	[G]	Carbohydrate transport and metabolism	--	K19964|1.3508e-16|mtr:MTR_5g068740|K19964 hydroxyisourate hydrolase [EC:3.5.2.17] | (RefSeq) glycoside hydrolase family 1 protein	[G]	Carbohydrate transport and metabolism	--	Cyanidin 3-O-glucoside 5-O-glucosyltransferase (acyl-glucose) OS=Dianthus caryophyllus OX=3570 GN=AA5GT PE=1 SV=1	G	Carbohydrate transport and metabolism	Beta-glucosidase 3 [Triticum urartu]
c95761.graph_c0	1.81	1.43	2.19	8.18	10.57	8.76	9.42234e-08	2.3568	up	--	--	Molecular Function: ATP binding (GO:0005524);; Cellular Component: integral component of membrane (GO:0016021);; Molecular Function: ATPase activity, coupled to transmembrane movement of substances (GO:0042626);; Biological Process: transmembrane transport (GO:0055085);;	K05666|4.53974e-33|vvi:100254999|K05666 ATP-binding cassette, subfamily C (CFTR/MRP), member 2 | (RefSeq) ABC transporter C family member 3	--	--	--	--	V	Defense mechanisms	PREDICTED: ABC transporter C family member 3 [Vitis vinifera]
c95281.graph_c2	2.06	2.46	3.09	7.96	9.15	6.29	5.57621e-13	2.35436	up	--	--	Molecular Function: purine ribonucleoside binding (GO:0032550);; Molecular Function: adenyl ribonucleotide binding (GO:0032559);; Molecular Function: anion binding (GO:0043168);; Biological Process: response to stimulus (GO:0050896);;	--	--	--	NB-ARC domain;; ATPase family associated with various cellular activities (AAA)	TMV resistance protein N OS=Nicotiana glutinosa OX=35889 GN=N PE=1 SV=1	S	Function unknown	PREDICTED: TMV resistance protein N-like [Vitis vinifera]
c91185.graph_c0	0.26	0.44	0.99	2.78	3.39	3.11	4.08866e-06	2.35135	up	[M]	Cell wall/membrane/envelope biogenesis	--	K13082|6.31403e-168|vvi:100259090|K13082 bifunctional dihydroflavonol 4-reductase/flavanone 4-reductase [EC:1.1.1.219 1.1.1.234] | (RefSeq) bifunctional dihydroflavonol 4-reductase/flavanone 4-reductase	[V]	Defense mechanisms	NAD dependent epimerase/dehydratase family;; GDP-mannose 4,6 dehydratase;; 3-beta hydroxysteroid dehydrogenase/isomerase family;; NAD(P)H-binding;; Male sterility protein;; NmrA-like family	Dihydroflavonol 4-reductase OS=Vitis vinifera OX=29760 GN=DFR PE=1 SV=1	M	Cell wall/membrane/envelope biogenesis	PREDICTED: dihydroflavonol 4-reductase-like [Vitis vinifera]
c101132.graph_c0	0.45	0.72	0.84	2.1	2.13	1.93	3.45319e-06	2.35064	up	--	--	--	--	--	--	--	--	--	--	PREDICTED: uncharacterized protein LOC104879956 [Vitis vinifera]
c97942.graph_c1	3.09	3.97	3.26	12.7	24.38	13.39	4.53987e-14	2.3464	up	[IQR]	--	Molecular Function: 3-oxoacyl-[acyl-carrier-protein] reductase (NADPH) activity (GO:0004316);; Biological Process: oxidation-reduction process (GO:0055114);;	--	[R]	General function prediction only	Enoyl-(Acyl carrier protein) reductase;; short chain dehydrogenase;; KR domain	NADPH-dependent aldehyde reductase-like protein, chloroplastic OS=Arabidopsis thaliana OX=3702 GN=At3g03980 PE=3 SV=1	S	Function unknown	PREDICTED: short-chain type dehydrogenase/reductase-like [Vitis vinifera]
c97180.graph_c1	1.26	0.91	1.78	7.5	6.56	8.7	0.00393186	2.34619	up	--	--	Molecular Function: protein kinase activity (GO:0004672);; Molecular Function: ATP binding (GO:0005524);; Biological Process: protein phosphorylation (GO:0006468);; Cellular Component: membrane (GO:0016020);;	--	--	--	--	Probable LRR receptor-like serine/threonine-protein kinase At1g53440 OS=Arabidopsis thaliana OX=3702 GN=At1g53440 PE=2 SV=2	S	Function unknown	hypothetical protein VITISV_024236 [Vitis vinifera]
c109780.graph_c1	1.67	1.8	0.4	0.98	12.64	9.1	0.0013885	2.34414	up	--	--	--	--	--	--	Lecithin retinol acyltransferase	--	O	Posttranslational modification, protein turnover, chaperones	lecithin retinol acyltransferase-like [Durio zibethinus]
c106844.graph_c0	0.63	0.83	0.4	3.27	4.32	3.51	3.63278e-09	2.3427	up	--	--	--	--	[R]	General function prediction only	Endonuclease/Exonuclease/phosphatase family	--	S	Function unknown	PREDICTED: uncharacterized protein LOC109148625 [Ipomoea nil]
c112229.graph_c0	2.4	2.03	2.15	3.26	34.22	9.79	0.00617151	2.33711	up	--	--	Molecular Function: nuclease activity (GO:0004518);; Biological Process: DNA metabolic process (GO:0006259);; Molecular Function: peptidase activity (GO:0008233);; Molecular Function: nucleotidyltransferase activity (GO:0016779);; Molecular Function: metal ion binding (GO:0046872);;	--	[R]	General function prediction only	gag-polypeptide of LTR copia-type;; gag-polypeptide of LTR copia-type	Retrovirus-related Pol polyprotein from transposon TNT 1-94 OS=Nicotiana tabacum OX=4097 PE=2 SV=1	S	Function unknown	Retrovirus-related Pol polyprotein from transposon TNT 1-94 [Cajanus cajan]
c104264.graph_c0	3.36	1.5	2.75	9.11	18.17	10.67	9.65305e-11	2.33536	up	[E]	Amino acid transport and metabolism	Cellular Component: cytoplasm (GO:0005737);; Biological Process: L-phenylalanine catabolic process (GO:0006559);; Biological Process: cinnamic acid biosynthetic process (GO:0009800);; Molecular Function: phenylalanine ammonia-lyase activity (GO:0045548);;	K10775|0|vvi:100255939|K10775 phenylalanine ammonia-lyase [EC:4.3.1.24] | (RefSeq) PAL4; phenylalanine ammonia-lyase	[Q]	Secondary metabolites biosynthesis, transport and catabolism	Aromatic amino acid lyase	Phenylalanine ammonia-lyase OS=Pinus taeda OX=3352 GN=PAL PE=3 SV=1	E	Amino acid transport and metabolism	PREDICTED: phenylalanine ammonia-lyase [Vitis vinifera]
c94177.graph_c0	0.23	0.04	0	0.65	0.91	1.18	0.00626498	2.33476	up	[O]	Posttranslational modification, protein turnover, chaperones	Molecular Function: serine-type endopeptidase activity (GO:0004252);; Biological Process: proteolysis (GO:0006508);; Molecular Function: 2-alkenal reductase [NAD(P)] activity (GO:0032440);; Biological Process: oxidation-reduction process (GO:0055114);;	--	--	--	Subtilase family;; Peptidase inhibitor I9	Subtilisin-like protease SBT4.14 OS=Arabidopsis thaliana OX=3702 GN=SBT4.14 PE=2 SV=1	O	Posttranslational modification, protein turnover, chaperones	PREDICTED: subtilisin-like protease SBT4.14 [Vitis vinifera]
c102718.graph_c0	2.2	2.52	2.38	4.19	24.49	12.44	3.4129e-07	2.33242	up	[MDT]	--	Molecular Function: ATP binding (GO:0005524);; Cellular Component: membrane (GO:0016020);;	K08900|0|vvi:100247372|K08900 mitochondrial chaperone BCS1 | (RefSeq) AAA-ATPase At3g28580	[O]	Posttranslational modification, protein turnover, chaperones	Domain associated at C-terminal with AAA;; ATPase family associated with various cellular activities (AAA);; AAA domain (dynein-related subfamily)	AAA-ATPase ASD, mitochondrial OS=Arabidopsis thaliana OX=3702 GN=AATP1 PE=1 SV=1	O	Posttranslational modification, protein turnover, chaperones	PREDICTED: AAA-ATPase At3g28580 [Vitis vinifera]
c103513.graph_c0	2.21	2.08	0.92	3.43	2.79	2.55	3.15664e-09	2.33013	up	--	--	--	--	--	--	--	--	--	--	hypothetical protein PanWU01x14_335450, partial [Parasponia andersonii]
c98676.graph_c1	1.19	1.53	1.2	7.19	5.48	6.03	9.31038e-14	2.32773	up	[IR]	--	Molecular Function: hydrolase activity, acting on ester bonds (GO:0016788);;	--	--	--	GDSL-like Lipase/Acylhydrolase	GDSL esterase/lipase At1g74460 OS=Arabidopsis thaliana OX=3702 GN=At1g74460 PE=2 SV=1	S	Function unknown	PREDICTED: GDSL esterase/lipase At1g74460 [Vitis vinifera]
c93627.graph_c0	35.68	23.93	38.53	115.93	189.34	155.33	8.60578e-21	2.3215	up	--	--	Molecular Function: nucleic acid binding (GO:0003676);;	--	--	--	--	Transcription factor bHLH35 OS=Arabidopsis thaliana OX=3702 GN=BHLH35 PE=2 SV=1	K	Transcription	PREDICTED: transcription factor bHLH35 [Vitis vinifera]
c82970.graph_c0	2.14	0.48	2.51	9.36	5.48	10.42	0.000152859	2.31368	up	--	--	Molecular Function: ferredoxin-NADP+ reductase activity (GO:0004324);; Molecular Function: electron carrier activity (GO:0009055);; Cellular Component: chloroplast thylakoid (GO:0009534);; Biological Process: photosynthesis (GO:0015979);; Cellular Component: membrane (GO:0016020);; Cellular Component: thylakoid part (GO:0044436);; Biological Process: response to stimulus (GO:0050896);; Biological…	K02641|1.70726e-29|vvi:100252241|K02641 ferredoxin--NADP+ reductase [EC:1.18.1.2] | (RefSeq) ferredoxin--NADP reductase, leaf-type isozyme, chloroplastic	[C]	Energy production and conversion	--	Ferredoxin--NADP reductase, leaf-type isozyme, chloroplastic OS=Nicotiana tabacum OX=4097 GN=PETH PE=2 SV=1	P	Inorganic ion transport and metabolism	PREDICTED: ferredoxin--NADP reductase, leaf-type isozyme, chloroplastic [Vitis vinifera]
c111517.graph_c0	15.11	15.48	16.78	64.43	80.79	62.48	4.51202e-31	2.30634	up	[J]	Translation, ribosomal structure and biogenesis	Biological Process: ribosomal large subunit assembly (GO:0000027);; Molecular Function: structural constituent of ribosome (GO:0003735);; Cellular Component: mitochondrial large ribosomal subunit (GO:0005762);; Biological Process: translation (GO:0006412);; Molecular Function: rRNA binding (GO:0019843);;	K02867|4.62232e-69|vvi:100257643|K02867 large subunit ribosomal protein L11 | (RefSeq) 60S ribosomal protein L19, mitochondrial-like	[J]	Translation, ribosomal structure and biogenesis	Ribosomal protein L11, RNA binding domain;; Ribosomal protein L11, N-terminal domain	50S ribosomal protein L11, chloroplastic OS=Guillardia theta OX=55529 GN=rpl11 PE=3 SV=1	J	Translation, ribosomal structure and biogenesis	PREDICTED: 54S ribosomal protein L19, mitochondrial [Vitis vinifera]
c101640.graph_c0	0.7	0.38	0.31	1.17	3.11	3.05	1.6045e-05	2.30495	up	[P]	Inorganic ion transport and metabolism	Molecular Function: N,N-dimethylaniline monooxygenase activity (GO:0004499);; Molecular Function: flavin adenine dinucleotide binding (GO:0050660);; Molecular Function: NADP binding (GO:0050661);; Biological Process: oxidation-reduction process (GO:0055114);;	K11816|0|vvi:100251223|K11816 indole-3-pyruvate monooxygenase [EC:1.14.13.168] | (RefSeq) probable indole-3-pyruvate monooxygenase YUCCA10	[Q]	Secondary metabolites biosynthesis, transport and catabolism	Flavin-binding monooxygenase-like;; Pyridine nucleotide-disulphide oxidoreductase;; L-lysine 6-monooxygenase (NADPH-requiring);; Pyridine nucleotide-disulphide oxidoreductase;; Pyridine nucleotide-disulphide oxidoreductase;; FAD binding domain;; Thi4 family;; NAD(P)-binding Rossmann-like domain;; Glucose inhibited division protein A	Probable indole-3-pyruvate monooxygenase YUCCA10 OS=Arabidopsis thaliana OX=3702 GN=YUC10 PE=2 SV=1	P	Inorganic ion transport and metabolism	PREDICTED: probable indole-3-pyruvate monooxygenase YUCCA10 [Vitis vinifera]
c106345.graph_c0	2.97	1.18	3.75	11.01	9.2	14.51	3.16805e-07	2.30466	up	--	--	--	--	--	--	--	--	S	Function unknown	unnamed protein product, partial [Vitis vinifera]
c109639.graph_c0	6.38	7.74	6.63	26.18	36.6	27.94	2.24471e-25	2.29372	up	--	--	Molecular Function: glutathione transferase activity (GO:0004364);; Cellular Component: cytoplasm (GO:0005737);; Biological Process: glutathione metabolic process (GO:0006749);;	K00799|1.55391e-08|vvi:100233043|K00799 glutathione S-transferase [EC:2.5.1.18] | (RefSeq) GST5, GST5tr; glutathione S-transferase F9	--	--	--	--	O	Posttranslational modification, protein turnover, chaperones	glutathione S-transferase 5 [Vitis vinifera]
c105496.graph_c0	0.5	0.59	0.88	2.77	2.1	4.52	1.53619e-09	2.28976	up	[V]	Defense mechanisms	Molecular Function: ATP binding (GO:0005524);; Cellular Component: integral component of membrane (GO:0016021);; Molecular Function: ATPase activity, coupled to transmembrane movement of substances (GO:0042626);; Biological Process: transmembrane transport (GO:0055085);;	K05658|0|vvi:100854950|K05658 ATP-binding cassette, subfamily B (MDR/TAP), member 1 [EC:3.6.3.44] | (RefSeq) ABC transporter B family member 15	[Q]	Secondary metabolites biosynthesis, transport and catabolism	ABC transporter transmembrane region;; ABC transporter;; RecF/RecN/SMC N terminal domain;; P-loop containing region of AAA domain;; AAA domain;; Zeta toxin;; Predicted ATPase of the ABC class	ABC transporter B family member 15 OS=Arabidopsis thaliana OX=3702 GN=ABCB15 PE=3 SV=1	V	Defense mechanisms	PREDICTED: ABC transporter B family member 15 isoform X1 [Vitis vinifera]
c93729.graph_c0	1.97	1.38	0.95	3.45	2.88	3.96	1.32615e-05	2.28589	up	--	--	Molecular Function: metal ion binding (GO:0046872);; Biological Process: nucleic acid metabolic process (GO:0090304);;	--	--	--	--	--	G	Carbohydrate transport and metabolism	hypothetical protein VITISV_013126 [Vitis vinifera]
c95163.graph_c0	13.77	13.31	13.64	52.61	45.86	79.75	3.05836e-18	2.28526	up	--	--	--	--	--	--	GRAM domain	GEM-like protein 5 OS=Arabidopsis thaliana OX=3702 GN=At5g13200 PE=1 SV=1	S	Function unknown	PREDICTED: GEM-like protein 5 isoform X1 [Vitis vinifera]
c97598.graph_c0	4.48	4.46	5.83	31.99	35.26	29.2	3.67455e-20	2.28283	up	--	--	--	--	--	--	--	--	S	Function unknown	PREDICTED: uncharacterized protein LOC100247080 isoform X2 [Vitis vinifera]
c92867.graph_c1	0.38	0.18	0.11	0.45	2.48	1.47	0.00737067	2.27628	up	[L]	Replication, recombination and repair	--	--	[A]	RNA processing and modification	AAA domain	Probable helicase MAGATAMA 3 OS=Arabidopsis thaliana OX=3702 GN=MAA3 PE=2 SV=1	L	Replication, recombination and repair	PREDICTED: uncharacterized protein LOC100265010 [Vitis vinifera]
c95719.graph_c2	0.38	0.24	0.27	2.45	0.54	1.84	0.00140254	2.27584	up	--	--	Molecular Function: binding (GO:0005488);;	--	[R]	General function prediction only	Reverse transcriptase (RNA-dependent DNA polymerase)	Retrovirus-related Pol polyprotein from transposon RE2 OS=Arabidopsis thaliana OX=3702 GN=RE2 PE=4 SV=1	L	Replication, recombination and repair	hypothetical protein VITISV_027576 [Vitis vinifera]
c101012.graph_c0	2.63	6.26	2.61	18.81	14.81	20.68	2.80698e-10	2.27133	up	[M]	Cell wall/membrane/envelope biogenesis	Molecular Function: protein serine/threonine kinase activity (GO:0004674);; Cellular Component: plasma membrane (GO:0005886);; Biological Process: cell surface receptor signaling pathway (GO:0007166);; Biological Process: phosphorylation (GO:0016310);;	--	[T]	Signal transduction mechanisms	Protein tyrosine kinase;; Protein kinase domain	Non-functional pseudokinase ZED1 OS=Arabidopsis thaliana OX=3702 GN=ZED1 PE=1 SV=1	T	Signal transduction mechanisms	PREDICTED: non-functional pseudokinase ZED1-like [Vitis vinifera]
c94759.graph_c0	1.33	0.73	1.4	1.82	9.96	5.6	1.19552e-05	2.27083	up	[I]	Lipid transport and metabolism	Biological Process: metabolic process (GO:0008152);; Molecular Function: hydrolase activity (GO:0016787);;	--	[V]	Defense mechanisms	alpha/beta hydrolase fold;; Carboxylesterase family	Probable carboxylesterase 2 OS=Arabidopsis thaliana OX=3702 GN=CXE2 PE=2 SV=1	I	Lipid transport and metabolism	PREDICTED: probable carboxylesterase 12 [Vitis vinifera]
c100468.graph_c0	0.12	0.25	1.01	3.11	3.57	2.02	0.00445924	2.26464	up	--	--	--	--	--	--	--	--	Q	Secondary metabolites biosynthesis, transport and catabolism	unnamed protein product, partial [Vitis vinifera]
c85064.graph_c0	1.53	2.1	1	8.47	5.01	5.29	0.0038906	2.25666	up	--	--	--	--	--	--	--	--	--	--	unnamed protein product, partial [Vitis vinifera]
c99063.graph_c0	4.12	7.17	3.01	18.96	22.64	22.51	3.36572e-13	2.25232	up	--	--	--	--	--	--	Domain of unknown function (DUF4228)	--	S	Function unknown	PREDICTED: uncharacterized protein LOC100262828 [Vitis vinifera]
c93653.graph_c0	1.65	3.65	2.54	11.13	13.9	11.73	6.57742e-10	2.25054	up	--	--	Molecular Function: nucleic acid binding (GO:0003676);; Biological Process: DNA metabolic process (GO:0006259);;	--	--	--	--	--	--	--	hypothetical protein VITISV_007025 [Vitis vinifera]
c102592.graph_c0	4.3	3.32	4.34	15.2	6.5	27.76	7.17201e-08	2.24852	up	[C]	Energy production and conversion	Cellular Component: photosystem II (GO:0009523);; Cellular Component: chloroplast thylakoid membrane (GO:0009535);; Biological Process: photosynthetic electron transport in photosystem II (GO:0009772);; Cellular Component: integral component of membrane (GO:0016021);; Molecular Function: chlorophyll binding (GO:0016168);; Biological Process: protein-chromophore linkage (GO:0018298);; Molecular Fu…	K02704|0|vvi:4025125|K02704 photosystem II CP47 chlorophyll apoprotein | (RefSeq) psbB, ViviCp048; photosystem II P680 chlorophyll A apoprotein	--	--	Clp protease	Photosystem II CP47 reaction center protein OS=Vitis vinifera OX=29760 GN=psbB PE=3 SV=1	S	Function unknown	photosystem II 47 kDa protein (chloroplast) [Tetrastigma hemsleyanum]
c110781.graph_c0	0.43	0.32	0.35	3.03	4.3	3.88	2.21612e-07	2.24829	up	--	--	Biological Process: DNA replication initiation (GO:0006270);; Biological Process: cell division (GO:0051301);;	K02213|2.84643e-99|vvi:100245101|K02213 cell division control protein 6 | (RefSeq) cell division control protein 6 homolog B	[LD]	--	CDC6, C terminal winged helix domain;; AAA ATPase domain;; AAA domain	Cell division control protein 6 homolog B OS=Arabidopsis thaliana OX=3702 GN=CDC6B PE=2 SV=1	L	Replication, recombination and repair	PREDICTED: cell division control protein 6 homolog B [Vitis vinifera]
c109452.graph_c0	1.77	2.04	1.75	7.46	10.89	7.43	6.04511e-17	2.2475	up	--	--	Molecular Function: nucleotide binding (GO:0000166);;	K10400|0|vvi:100264192|K10400 kinesin family member 15 | (RefSeq) kinesin-like protein KIN-12B	[Z]	Cytoskeleton	Kinesin motor domain;; Microtubule binding	Kinesin-like protein KIN-12B OS=Arabidopsis thaliana OX=3702 GN=KIN12B PE=1 SV=1	Z	Cytoskeleton	PREDICTED: kinesin-like protein KIN-12B [Vitis vinifera]
c84661.graph_c0	0.46	0.21	0.3	2.64	1.17	1.99	0.00913307	2.24712	up	--	--	--	--	--	--	--	--	--	--	hypothetical protein VITISV_026073 [Vitis vinifera]
c111170.graph_c0	4.62	4.62	2.6	20.27	10.71	22.65	1.16032e-10	2.24085	up	[L]	Replication, recombination and repair	--	--	[S]	Function unknown	U-box domain;; Zinc-finger of the MIZ type in Nse subunit;; RING-type zinc-finger	U-box domain-containing protein 43 OS=Arabidopsis thaliana OX=3702 GN=PUB43 PE=2 SV=1	S	Function unknown	PREDICTED: U-box domain-containing protein 43 isoform X1 [Vitis vinifera]
c101052.graph_c0	0.44	0.78	0.31	1.04	2.73	3.38	3.31201e-05	2.23854	up	--	--	Molecular Function: calmodulin binding (GO:0005516);; Cellular Component: plasma membrane (GO:0005886);; Biological Process: defense response (GO:0006952);; Biological Process: response to biotic stimulus (GO:0009607);; Cellular Component: integral component of membrane (GO:0016021);;	K08472|0|vvi:100267554|K08472 mlo protein | (RefSeq) MLO3, MLO6; MLO-like protein 6-like	--	--	Mlo family	MLO-like protein 6 OS=Arabidopsis thaliana OX=3702 GN=MLO6 PE=2 SV=2	U	Intracellular trafficking, secretion, and vesicular transport	MLO3 [Vitis pseudoreticulata]
c93083.graph_c0	10.69	8.43	8.92	53.93	23.8	45.57	1.2327e-10	2.23744	up	--	--	Cellular Component: integral component of membrane (GO:0016021);;	--	--	--	Late embryogenesis abundant protein	NDR1/HIN1-like protein 13 OS=Arabidopsis thaliana OX=3702 GN=NHL13 PE=2 SV=1	S	Function unknown	PREDICTED: protein YLS9 [Vitis vinifera]
c96111.graph_c0	13.85	35.47	7.35	144.9	47.84	109.89	0.00693168	2.23527	up	--	--	--	--	[L]	Replication, recombination and repair	--	--	S	Function unknown	PREDICTED: uncharacterized protein LOC100247440 [Vitis vinifera]
c110157.graph_c1	1.94	1.69	1.73	8.53	7.02	6.73	1.60856e-07	2.22375	up	--	--	--	--	--	--	--	--	--	--	PREDICTED: disease resistance protein RPS4 [Vitis vinifera]
c103165.graph_c0	2.25	1.57	1.43	4.92	6.68	5.69	4.53515e-08	2.22228	up	--	--	Molecular Function: catalytic activity (GO:0003824);; Molecular Function: binding (GO:0005488);; Cellular Component: membrane (GO:0016020);; Biological Process: macromolecule metabolic process (GO:0043170);; Biological Process: primary metabolic process (GO:0044238);; Biological Process: single-organism metabolic process (GO:0044710);;	--	--	--	--	--	--	--	hypothetical protein VITISV_017458 [Vitis vinifera]
c105631.graph_c0	0.15	0.9	0.35	2.8	1.83	2.36	8.94066e-06	2.22219	up	--	--	Cellular Component: integral component of membrane (GO:0016021);;	--	--	--	Protein of unknown function (DUF2921)	--	S	Function unknown	PREDICTED: uncharacterized protein LOC100267446 [Vitis vinifera]
c81987.graph_c0	2.61	1.52	9.76	19.71	17.99	26.21	0.000102828	2.22018	up	--	--	--	--	--	--	--	--	S	Function unknown	PREDICTED: MLP-like protein 34 [Vitis vinifera]
c106883.graph_c0	2.48	6.99	3.21	7.44	15.52	16.28	5.08592e-08	2.21793	up	--	--	Molecular Function: ubiquitin-protein transferase activity (GO:0004842);; Biological Process: protein ubiquitination (GO:0016567);;	--	--	--	U-box domain;; Neurochondrin	U-box domain-containing protein 28 OS=Arabidopsis thaliana OX=3702 GN=PUB28 PE=1 SV=1	O	Posttranslational modification, protein turnover, chaperones	PREDICTED: U-box domain-containing protein 27 [Vitis vinifera]
c109424.graph_c0	6.49	7.11	7.19	21.53	36.02	20.74	1.653e-17	2.21787	up	[W]	Extracellular structures	Molecular Function: protein serine/threonine kinase activity (GO:0004674);; Molecular Function: ATP binding (GO:0005524);; Cellular Component: plasma membrane (GO:0005886);; Biological Process: protein phosphorylation (GO:0006468);; Biological Process: defense response (GO:0006952);; Cellular Component: plasmodesma (GO:0009506);; Cellular Component: integral component of membrane (GO:0016021);;	--	--	--	Protein tyrosine kinase;; Protein kinase domain	Cysteine-rich receptor-like protein kinase 10 OS=Arabidopsis thaliana OX=3702 GN=CRK10 PE=1 SV=3	T	Signal transduction mechanisms	PREDICTED: cysteine-rich receptor-like protein kinase 10 isoform X1 [Vitis vinifera]
c113109.graph_c0	0.23	0.31	0.52	1.42	1.88	1.34	3.27777e-09	2.21748	up	--	--	Molecular Function: binding (GO:0005488);;	--	[R]	General function prediction only	gag-polypeptide of LTR copia-type	Retrovirus-related Pol polyprotein from transposon TNT 1-94 OS=Nicotiana tabacum OX=4097 PE=2 SV=1	S	Function unknown	Putative gag-pol polyprotein, identical [Solanum demissum]
c112703.graph_c0	3.05	3.01	3.35	19.75	14.1	12.35	1.41061e-14	2.20514	up	--	--	Molecular Function: transporter activity (GO:0005215);; Biological Process: transport (GO:0006810);; Molecular Function: ATPase activity (GO:0016887);;	--	[IR]	--	ABC-2 family transporter protein	ABC transporter A family member 7 OS=Arabidopsis thaliana OX=3702 GN=ABCA7 PE=3 SV=2	S	Function unknown	PREDICTED: ABC transporter A family member 10 isoform X3 [Vitis vinifera]
c112484.graph_c1	0.19	0.55	0.73	2.24	3.82	2.31	2.79066e-07	2.20275	up	--	--	--	--	--	--	--	--	--	--	PREDICTED: uncharacterized protein LOC106297797 [Brassica oleracea var. oleracea]
c104865.graph_c0	0.31	0.17	0.28	2.23	1.87	1.66	0.000664359	2.19877	up	--	--	--	--	--	--	Domain of unknown function (DUF4371)	--	S	Function unknown	zinc finger MYM-type protein 1-like [Asparagus officinalis]
c100823.graph_c1	14.92	14.3	13.81	43.11	38.55	41.01	1.5399e-21	2.19095	up	--	--	Molecular Function: transcription cofactor activity (GO:0003712);; Cellular Component: RISC complex (GO:0016442);; Biological Process: posttranscriptional gene silencing by RNA (GO:0035194);; Biological Process: regulation of nucleic acid-templated transcription (GO:1903506);;	K15979|9.17913e-35|vvi:100256648|K15979 staphylococcal nuclease domain-containing protein 1 | (RefSeq) ribonuclease TUDOR 1	[K]	Transcription	--	Ribonuclease TUDOR 1 OS=Arabidopsis thaliana OX=3702 GN=TSN1 PE=1 SV=1	L	Replication, recombination and repair	PREDICTED: ribonuclease TUDOR 1 [Vitis vinifera]
c113167.graph_c4	0.48	0.22	0.06	0.96	2.4	0.72	0.00291594	2.18933	up	[I]	Lipid transport and metabolism	Biological Process: metabolic process (GO:0008152);; Molecular Function: hydrolase activity (GO:0016787);;	--	[V]	Defense mechanisms	alpha/beta hydrolase fold;; Carboxylesterase family;; Steryl acetyl hydrolase	Probable carboxylesterase 15 OS=Arabidopsis thaliana OX=3702 GN=CXE15 PE=2 SV=1	I	Lipid transport and metabolism	PREDICTED: probable carboxylesterase 15 [Vitis vinifera]
c92596.graph_c1	3.04	3.31	0.68	5.57	4.01	8.56	0.00295784	2.18012	up	--	--	Biological Process: defense response (GO:0006952);; Molecular Function: ADP binding (GO:0043531);;	--	--	--	--	Disease resistance protein ADR1 OS=Arabidopsis thaliana OX=3702 GN=ADR1 PE=2 SV=2	S	Function unknown	PREDICTED: probable disease resistance protein At5g66900 [Vitis vinifera]
c98802.graph_c4	200.86	164.95	108.9	648.23	274.41	1154.06	3.27974e-07	2.17928	up	--	--	Cellular Component: mitochondrion (GO:0005739);; Cellular Component: chloroplast (GO:0009507);;	--	--	--	--	Uncharacterized protein ycf68 OS=Eucalyptus globulus subsp. globulus OX=71271 GN=ycf68-1 PE=3 SV=1	--	--	Photosystem II protein D1 [Capsicum chinense]
c103353.graph_c1	3.02	3.78	2.02	3.9	26.33	11.48	1.65429e-05	2.17778	up	[JO]	--	Biological Process: N-terminal protein amino acid acetylation (GO:0006474);; Molecular Function: N-acetyltransferase activity (GO:0008080);;	--	--	--	Acetyltransferase (GNAT) domain;; Acetyltransferase (GNAT) domain;; Acetyltransferase (GNAT) family	--	J	Translation, ribosomal structure and biogenesis	PREDICTED: uncharacterized protein LOC100240811 [Vitis vinifera]
c104892.graph_c0	0.33	0.29	0.15	0.87	1.47	1.13	9.54826e-05	2.17507	up	[K]	Transcription	--	--	[T]	Signal transduction mechanisms	Leucine rich repeat	Putative disease resistance protein At1g59780 OS=Arabidopsis thaliana OX=3702 GN=At1g59780 PE=3 SV=1	S	Function unknown	disease resistance protein RPM1-like isoform X1 [Manihot esculenta]
c99056.graph_c1	0.64	0.48	0.44	0.66	5.34	2.08	0.000661908	2.1728	up	--	--	Molecular Function: zinc ion binding (GO:0008270);; Cellular Component: integral component of membrane (GO:0016021);; Biological Process: protein ubiquitination (GO:0016567);; Biological Process: proteasome-mediated ubiquitin-dependent protein catabolic process (GO:0043161);; Molecular Function: ubiquitin protein ligase activity (GO:0061630);;	--	[O]	Posttranslational modification, protein turnover, chaperones	Ring finger domain;; RING-like zinc finger;; Zinc finger, C3HC4 type (RING finger);; RING-H2 zinc finger domain;; Zinc finger, C3HC4 type (RING finger);; Anaphase-promoting complex subunit 11 RING-H2 finger	RING-H2 finger protein ATL60 OS=Arabidopsis thaliana OX=3702 GN=ATL60 PE=2 SV=1	O	Posttranslational modification, protein turnover, chaperones	PREDICTED: RING-H2 finger protein ATL3 [Vitis vinifera]
c93856.graph_c0	0.3	0.91	0.27	3.44	4.18	4.14	0.00464547	2.17255	up	--	--	Cellular Component: cytosol (GO:0005829);; Biological Process: protein folding (GO:0006457);; Cellular Component: prefoldin complex (GO:0016272);; Molecular Function: unfolded protein binding (GO:0051082);;	K09548|3.02443e-16|pda:103714095|K09548 prefoldin subunit 1 | (RefSeq) prefoldin subunit 1	[O]	Posttranslational modification, protein turnover, chaperones	--	--	O	Posttranslational modification, protein turnover, chaperones	PREDICTED: prefoldin subunit 1 [Phoenix dactylifera]
c94050.graph_c0	1.41	0.57	1.44	2.1	9.77	4.85	6.23809e-05	2.17165	up	[Q]	Secondary metabolites biosynthesis, transport and catabolism	Molecular Function: metal ion binding (GO:0046872);; Molecular Function: dioxygenase activity (GO:0051213);; Biological Process: oxidation-reduction process (GO:0055114);;	--	[QR]	--	2OG-Fe(II) oxygenase superfamily	1-aminocyclopropane-1-carboxylate oxidase homolog 1 OS=Arabidopsis thaliana OX=3702 GN=At1g06620 PE=2 SV=1	S	Function unknown	F12K11.6 [Arabidopsis thaliana]
c98537.graph_c0	0.6	1.04	0.81	2.27	5.54	3.82	2.07841e-07	2.17094	up	[G]	Carbohydrate transport and metabolism	Molecular Function: mannan endo-1,4-beta-mannosidase activity (GO:0016985);; Biological Process: mannan catabolic process (GO:0046355);;	K19355|9.11627e-66|vvi:100255129|K19355 mannan endo-1,4-beta-mannosidase [EC:3.2.1.78] | (RefSeq) mannan endo-1,4-beta-mannosidase 5	--	--	--	Mannan endo-1,4-beta-mannosidase 1 OS=Solanum lycopersicum OX=4081 GN=MAN1 PE=1 SV=2	G	Carbohydrate transport and metabolism	PREDICTED: mannan endo-1,4-beta-mannosidase 5 [Vitis vinifera]
c95726.graph_c0	6.47	5.04	9.92	15.03	13.49	11.83	6.20477e-15	2.16904	up	[G]	Carbohydrate transport and metabolism	Biological Process: anthocyanin-containing compound biosynthetic process (GO:0009718);; Biological Process: quercetin O-glucoside biosynthetic process (GO:0033303);; Biological Process: kaempferol O-glucoside biosynthetic process (GO:0033330);; Biological Process: cyanidin 3-O-glucoside biosynthetic process (GO:0033485);; Cellular Component: intracellular membrane-bounded organelle (GO:0043231);;…	--	[GC]	--	2OG-Fe(II) oxygenase superfamily	Anthocyanidin 3-O-glucosyltransferase 2 OS=Vitis vinifera OX=29760 GN=UFGT PE=1 SV=2	S	Function unknown	PREDICTED: anthocyanidin 3-O-glucosyltransferase 7 [Vitis vinifera]
c97523.graph_c0	0.15	0.1	0.24	0.88	1.11	0.74	0.0095996	2.16865	up	--	--	--	--	[R]	General function prediction only	Reverse transcriptase (RNA-dependent DNA polymerase)	Putative ribonuclease H protein At1g65750 OS=Arabidopsis thaliana OX=3702 GN=At1g65750 PE=3 SV=1	S	Function unknown	uncharacterized protein LOC110875993 [Helianthus annuus]
c62293.graph_c0	1.67	0.34	1.49	6.37	4.04	6.35	0.00196314	2.16815	up	--	--	--	--	--	--	--	--	S	Function unknown	hypothetical protein VITISV_024734 [Vitis vinifera]
c87909.graph_c0	0.15	0.14	0.07	0.56	1.01	0.78	0.00941681	2.16085	up	--	--	Molecular Function: transporter activity (GO:0005215);; Cellular Component: intracellular (GO:0005622);; Biological Process: transport (GO:0006810);; Cellular Component: integral component of membrane (GO:0016021);;	K19996|0|vvi:100258306|K19996 phosphatidylinositol transfer protein SFH5 | (RefSeq) patellin-4	[I]	Lipid transport and metabolism	CRAL/TRIO domain;; CRAL/TRIO, N-terminal domain	Patellin-4 OS=Arabidopsis thaliana OX=3702 GN=PATL4 PE=1 SV=2	S	Function unknown	PREDICTED: patellin-4 [Vitis vinifera]
c98269.graph_c0	0.32	1	0.57	1.63	1.99	1.39	0.000147265	2.15744	up	--	--	Molecular Function: DNA binding (GO:0003677);; Molecular Function: DNA-directed 5'-3' RNA polymerase activity (GO:0003899);; Molecular Function: protein kinase activity (GO:0004672);; Molecular Function: ATP binding (GO:0005524);; Biological Process: transcription, DNA-templated (GO:0006351);; Biological Process: protein phosphorylation (GO:0006468);; Molecular Function: zinc ion binding (GO:0008…	--	[L]	Replication, recombination and repair	--	Putative AC9 transposase OS=Zea mays OX=4577 PE=4 SV=1	S	Function unknown	hypothetical protein VITISV_013417 [Vitis vinifera]
c109829.graph_c1	0.63	1.01	0.46	5.88	2.11	3.45	2.66031e-05	2.15678	up	--	--	Molecular Function: catalytic activity (GO:0003824);; Cellular Component: membrane (GO:0016020);; Biological Process: protein metabolic process (GO:0019538);; Biological Process: cellular macromolecule metabolic process (GO:0044260);; Molecular Function: metal ion binding (GO:0046872);; Molecular Function: organic cyclic compound binding (GO:0097159);; Molecular Function: heterocyclic compound bi…	--	[R]	General function prediction only	Reverse transcriptase (RNA-dependent DNA polymerase)	Retrovirus-related Pol polyprotein from transposon TNT 1-94 OS=Nicotiana tabacum OX=4097 PE=2 SV=1	L	Replication, recombination and repair	Integrase, catalytic core [Corchorus capsularis]
c102760.graph_c2	0.2	0.52	0.07	0.99	0.98	1.86	0.0030733	2.15625	up	--	--	Cellular Component: integral component of membrane (GO:0016021);;	--	--	--	Lateral organ boundaries (LOB) domain	LOB domain-containing protein 22 OS=Arabidopsis thaliana OX=3702 GN=LBD22 PE=2 SV=1	S	Function unknown	hypothetical protein VITISV_031739 [Vitis vinifera]
c103757.graph_c0	3.18	1.41	3.5	7.26	13.26	14.98	4.10817e-08	2.15524	up	--	--	--	--	--	--	--	--	--	--	unnamed protein product, partial [Vitis vinifera]
c89277.graph_c0	0.29	0.51	0.08	1.07	1.4	1.88	0.00229927	2.15459	up	--	--	Biological Process: cellular metabolic process (GO:0044237);;	--	[R]	General function prediction only	Reverse transcriptase (RNA-dependent DNA polymerase)	Retrovirus-related Pol polyprotein from transposon RE1 OS=Arabidopsis thaliana OX=3702 GN=RE1 PE=2 SV=1	S	Function unknown	PREDICTED: uncharacterized mitochondrial protein AtMg00810-like [Ziziphus jujuba]
c110429.graph_c1	19.34	24.68	14.95	69.76	59.84	76.77	3.25286e-15	2.15208	up	--	--	Molecular Function: transferase activity, transferring acyl groups other than amino-acyl groups (GO:0016747);;	--	[T]	Signal transduction mechanisms	EF hand;; EF-hand domain pair;; EF-hand domain pair;; EF-hand domain;; EF hand	Calcium-binding protein CML37 OS=Arabidopsis thaliana OX=3702 GN=CML37 PE=2 SV=1	S	Function unknown	PREDICTED: protein ECERIFERUM 26-like [Vitis vinifera]
c99254.graph_c0	5.82	5.71	5	26.45	22.66	22.53	4.72259e-19	2.15184	up	--	--	Biological Process: signal transduction (GO:0007165);;	K20642|0|vvi:100252743|K20642 Rho GTPase-activating protein 22/24/25 | (RefSeq) rho GTPase-activating protein 2	[T]	Signal transduction mechanisms	RhoGAP domain;; P21-Rho-binding domain	Rho GTPase-activating protein 2 OS=Arabidopsis thaliana OX=3702 GN=ROPGAP2 PE=1 SV=1	S	Function unknown	PREDICTED: rho GTPase-activating protein 2 [Vitis vinifera]
c100040.graph_c0	3.14	3.13	3.51	11.39	14.03	14.75	2.18832e-14	2.15159	up	--	--	Molecular Function: transferase activity (GO:0016740);;	--	--	--	Transferase family	Uncharacterized acetyltransferase At3g50280 OS=Arabidopsis thaliana OX=3702 GN=At3g50280 PE=3 SV=1	S	Function unknown	hypothetical protein VITISV_002951 [Vitis vinifera]
c106338.graph_c0	0.63	0.7	0.7	2.65	3.94	2.67	3.62071e-05	2.15107	up	--	--	--	--	--	--	--	--	S	Function unknown	hypothetical protein VITISV_006082 [Vitis vinifera]
c102349.graph_c1	11.31	13.35	8.68	34.71	41.4	53.47	9.18359e-11	2.15106	up	--	--	--	--	--	--	--	--	S	Function unknown	PREDICTED: senescence-associated carboxylesterase 101 [Vitis vinifera]
c95617.graph_c0	1.23	1.04	1.38	8.8	12.14	9.6	1.85723e-08	2.14904	up	--	--	Molecular Function: nucleotide binding (GO:0000166);; Biological Process: phosphorylation (GO:0016310);; Molecular Function: transferase activity (GO:0016740);; Molecular Function: ion binding (GO:0043167);; Biological Process: primary metabolic process (GO:0044238);; Biological Process: single-organism process (GO:0044699);; Biological Process: regulation of cellular process (GO:0050794);; Biolo…	--	--	--	--	--	--	--	hypothetical protein VITISV_043441 [Vitis vinifera]
c104573.graph_c0	6.15	5.12	7.08	7.84	40.23	34.1	3.2074e-07	2.14622	up	[IQ]	--	Biological Process: metabolic process (GO:0008152);; Molecular Function: ligase activity (GO:0016874);;	--	[I]	Lipid transport and metabolism	AMP-binding enzyme;; AMP-binding enzyme C-terminal domain	Butyrate--CoA ligase AAE11, peroxisomal OS=Arabidopsis thaliana OX=3702 GN=AAE11 PE=1 SV=1	IQ	--	PREDICTED: butyrate--CoA ligase AAE11, peroxisomal [Vitis vinifera]
c111094.graph_c0	4.13	4.48	4.63	14.91	17.73	14.99	1.19386e-20	2.14493	up	--	--	--	--	[R]	General function prediction only	PPR repeat family;; PPR repeat;; PPR repeat;; Pentatricopeptide repeat domain;; Pentacotripeptide-repeat region of PRORP	Pentatricopeptide repeat-containing protein At1g11290, chloroplastic OS=Arabidopsis thaliana OX=3702 GN=PCMP-H40 PE=2 SV=1	S	Function unknown	PREDICTED: putative pentatricopeptide repeat-containing protein At3g15130 [Vitis vinifera]
c93199.graph_c0	0.62	0.41	2.23	4.66	6.89	4.35	5.27151e-05	2.14228	up	--	--	Cellular Component: integral component of membrane (GO:0016021);;	--	[E]	Amino acid transport and metabolism	Transmembrane amino acid transporter protein	Amino acid permease 2 OS=Arabidopsis thaliana OX=3702 GN=AAP2 PE=1 SV=1	E	Amino acid transport and metabolism	PREDICTED: amino acid permease 3 isoform X1 [Vitis vinifera]
c97336.graph_c1	0.65	0.82	0.52	2.46	3.29	1.74	2.58043e-06	2.14091	up	--	--	Molecular Function: nucleic acid binding (GO:0003676);; Molecular Function: zinc ion binding (GO:0008270);; Biological Process: DNA integration (GO:0015074);;	--	[R]	General function prediction only	Reverse transcriptase (RNA-dependent DNA polymerase)	Retrovirus-related Pol polyprotein from transposon TNT 1-94 OS=Nicotiana tabacum OX=4097 PE=2 SV=1	L	Replication, recombination and repair	ATP phosphoribosyltransferase 1, chloroplastic [Capsicum baccatum]
c103063.graph_c0	0.18	0.37	0.17	2.07	2.57	2.07	0.00383315	2.14055	up	--	--	Molecular Function: nucleic acid binding (GO:0003676);; Biological Process: proteolysis (GO:0006508);; Molecular Function: peptidase activity (GO:0008233);; Molecular Function: zinc ion binding (GO:0008270);; Biological Process: DNA integration (GO:0015074);; Cellular Component: membrane (GO:0016020);;	--	[R]	General function prediction only	Reverse transcriptase (RNA-dependent DNA polymerase)	Retrovirus-related Pol polyprotein from transposon TNT 1-94 OS=Nicotiana tabacum OX=4097 PE=2 SV=1	L	Replication, recombination and repair	Gag-protease-integrase-RT-RNaseH polyprotein [Glycine max]
c93096.graph_c0	1.01	1.54	1.56	2.52	4.62	2.95	5.63451e-05	2.1399	up	--	--	--	--	--	--	--	--	--	--	hypothetical protein VITISV_035912 [Vitis vinifera]
c111256.graph_c0	0.36	0.14	0.4	1.4	1.62	1.36	0.000313507	2.13601	up	--	--	Molecular Function: nucleic acid binding (GO:0003676);;	--	--	--	--	--	--	--	hypothetical protein VITISV_042394 [Vitis vinifera]
c96893.graph_c0	0.44	0.2	0.42	1.39	1.8	1.87	6.81101e-05	2.1345	up	[G]	Carbohydrate transport and metabolism	Molecular Function: polygalacturonase activity (GO:0004650);; Cellular Component: extracellular region (GO:0005576);; Biological Process: carbohydrate metabolic process (GO:0005975);; Cellular Component: integral component of membrane (GO:0016021);; Biological Process: cell wall organization (GO:0071555);;	K01213|0|vvi:100263605|K01213 galacturan 1,4-alpha-galacturonidase [EC:3.2.1.67] | (RefSeq) probable polygalacturonase At1g80170	--	--	Glycosyl hydrolases family 28;; Pectate lyase superfamily protein	Probable polygalacturonase At1g80170 OS=Arabidopsis thaliana OX=3702 GN=At1g80170 PE=1 SV=1	M	Cell wall/membrane/envelope biogenesis	PREDICTED: probable polygalacturonase At1g80170 [Vitis vinifera]
c94901.graph_c0	17.81	40.52	16.44	115.85	74.6	116.88	1.45539e-09	2.13298	up	--	--	Molecular Function: DNA binding (GO:0003677);; Molecular Function: transcription factor activity, sequence-specific DNA binding (GO:0003700);; Cellular Component: nucleus (GO:0005634);; Biological Process: regulation of transcription, DNA-templated (GO:0006355);;	K09286|3.66977e-99|vvi:100248784|K09286 EREBP-like factor | (RefSeq) ethylene-responsive transcription factor 4-like	--	--	AP2 domain	Ethylene-responsive transcription factor 4 OS=Nicotiana sylvestris OX=4096 GN=ERF4 PE=2 SV=1	K	Transcription	PREDICTED: ethylene-responsive transcription factor 4 [Vitis vinifera]
c96111.graph_c1	11.08	26.83	7.65	108.74	33.36	82.92	0.00651834	2.13028	up	--	--	--	--	[L]	Replication, recombination and repair	DDE superfamily endonuclease	Protein ALP1-like OS=Arabidopsis thaliana OX=3702 GN=At3g55350 PE=2 SV=1	S	Function unknown	PREDICTED: uncharacterized protein LOC100247440 [Vitis vinifera]
c104264.graph_c2	2.94	0.81	2.39	5.39	12.53	9.23	1.86746e-06	2.12752	up	[E]	Amino acid transport and metabolism	Cellular Component: cytoplasm (GO:0005737);; Biological Process: L-phenylalanine catabolic process (GO:0006559);; Biological Process: cinnamic acid biosynthetic process (GO:0009800);; Molecular Function: phenylalanine ammonia-lyase activity (GO:0045548);;	K10775|0|vvi:100255939|K10775 phenylalanine ammonia-lyase [EC:4.3.1.24] | (RefSeq) PAL4; phenylalanine ammonia-lyase	[Q]	Secondary metabolites biosynthesis, transport and catabolism	Aromatic amino acid lyase	Phenylalanine ammonia-lyase OS=Pinus taeda OX=3352 GN=PAL PE=3 SV=1	E	Amino acid transport and metabolism	PREDICTED: phenylalanine ammonia-lyase [Vitis vinifera]
c111280.graph_c0	7.42	10.02	12.57	47.63	36.55	38.52	2.92312e-12	2.12674	up	--	--	Molecular Function: methyltransferase activity (GO:0008168);; Biological Process: methylation (GO:0032259);;	K05929|2.77649e-64|pper:PRUPE_ppa004742mg|K05929 phosphoethanolamine N-methyltransferase [EC:2.1.1.103] | (RefSeq) hypothetical protein	[IR]	--	--	Phosphoethanolamine N-methyltransferase 1 OS=Arabidopsis thaliana OX=3702 GN=NMT1 PE=1 SV=1	S	Function unknown	hypothetical protein VITISV_043577 [Vitis vinifera]
c108048.graph_c0	0.49	0.79	0.92	5.12	6.88	7.05	1.34551e-05	2.12615	up	[MDT]	--	Molecular Function: ATP binding (GO:0005524);;	K08900|8.29093e-177|vvi:100261340|K08900 mitochondrial chaperone BCS1 | (RefSeq) AAA-ATPase At3g50940	[O]	Posttranslational modification, protein turnover, chaperones	Domain associated at C-terminal with AAA;; ATPase family associated with various cellular activities (AAA);; Holliday junction DNA helicase ruvB N-terminus	AAA-ATPase At2g18193 OS=Arabidopsis thaliana OX=3702 GN=At2g18193 PE=2 SV=1	O	Posttranslational modification, protein turnover, chaperones	PREDICTED: AAA-ATPase At3g50940 [Vitis vinifera]
c97565.graph_c1	15.7	19.88	20.1	58.93	49.27	46.8	5.9206e-19	2.12493	up	--	--	--	--	--	--	--	--	S	Function unknown	uncharacterized protein LOC111386689 [Olea europaea var. sylvestris]
c105277.graph_c0	0.08	0.14	0.11	0.49	0.54	0.53	0.00056702	2.12322	up	[K]	Transcription	--	--	[T]	Signal transduction mechanisms	NB-ARC domain	Putative disease resistance RPP13-like protein 1 OS=Arabidopsis thaliana OX=3702 GN=RPPL1 PE=3 SV=1	S	Function unknown	PREDICTED: putative disease resistance RPP13-like protein 1 [Vitis vinifera]
c95072.graph_c0	4.62	7.46	2.54	18.14	23.07	17.53	3.23993e-05	2.12064	up	--	--	Molecular Function: metal ion binding (GO:0046872);;	--	--	--	--	--	--	--	PREDICTED: phospholipase SGR2 isoform X2 [Vitis vinifera]
c112145.graph_c0	0.25	0.56	0.32	1.02	1.21	1.04	1.21257e-06	2.117	up	[O]	Posttranslational modification, protein turnover, chaperones	Molecular Function: serine-type endopeptidase activity (GO:0004252);; Biological Process: proteolysis (GO:0006508);; Cellular Component: integral component of membrane (GO:0016021);;	--	--	--	Subtilase family;; PA domain	Subtilisin-like protease SBT1.2 OS=Arabidopsis thaliana OX=3702 GN=SBT1.2 PE=2 SV=1	O	Posttranslational modification, protein turnover, chaperones	PREDICTED: subtilisin-like protease SBT1.2 [Vitis vinifera]
c112602.graph_c0	0.84	1.34	1.06	4.88	4.88	4.12	6.57941e-12	2.11615	up	--	--	--	--	--	--	--	--	--	--	PREDICTED: uncharacterized protein LOC102629300 isoform X3 [Citrus sinensis]
c96966.graph_c0	0.34	0.12	0.16	0.53	1.93	1.4	0.0050619	2.11417	up	[TK]	--	Biological Process: phosphorelay signal transduction system (GO:0000160);; Molecular Function: DNA binding (GO:0003677);; Molecular Function: transcription factor activity, sequence-specific DNA binding (GO:0003700);; Cellular Component: nucleus (GO:0005634);; Biological Process: regulation of transcription, DNA-templated (GO:0006355);; Molecular Function: kinase activity (GO:0016301);; Biologica…	K14491|1.65648e-79|vvi:100260542|K14491 two-component response regulator ARR-B family | (RefSeq) two-component response regulator ARR2	[K]	Transcription	Response regulator receiver domain	Two-component response regulator ARR2 OS=Arabidopsis thaliana OX=3702 GN=ARR2 PE=1 SV=1	K	Transcription	unnamed protein product, partial [Vitis vinifera]
c113186.graph_c2	1.3	1.67	1.97	6.27	7.48	6.38	1.00245e-17	2.11181	up	--	--	--	--	[R]	General function prediction only	Retrotransposon gag protein	--	S	Function unknown	hypothetical protein VITISV_041046 [Vitis vinifera]
c112683.graph_c0	2.62	3.84	2.73	12.34	10.69	13.77	5.87143e-15	2.11071	up	--	--	Molecular Function: binding (GO:0005488);;	--	[L]	Replication, recombination and repair	hAT family C-terminal dimerisation region;; Domain of unknown function (DUF4413);; BED zinc finger	Zinc finger BED domain-containing protein RICESLEEPER 2 OS=Oryza sativa subsp. japonica OX=39947 GN=Os03g0733400 PE=2 SV=1	S	Function unknown	hypothetical protein CDL15_Pgr005130 [Punica granatum]
c104562.graph_c0	4.35	5.66	3.89	10.53	24.47	19.84	3.11707e-11	2.10917	up	--	--	Molecular Function: nucleic acid binding (GO:0003676);; Biological Process: rRNA processing (GO:0006364);;	K07447|1.31883e-64|vvi:100247884|K07447 putative holliday junction resolvase [EC:3.1.-.-] | (RefSeq) putative pre-16S rRNA nuclease	[G]	Carbohydrate transport and metabolism	--	--	G	Carbohydrate transport and metabolism	PREDICTED: uncharacterized protein LOC100247884 [Vitis vinifera]
c82644.graph_c0	3.68	3.4	4.74	16.95	18.12	14.96	8.4421e-14	2.10527	up	--	--	Molecular Function: DNA binding (GO:0003677);; Cellular Component: nucleus (GO:0005634);; Biological Process: regulation of transcription, DNA-templated (GO:0006355);; Molecular Function: zinc ion binding (GO:0008270);; Cellular Component: integral component of membrane (GO:0016021);;	--	--	--	Myb-like DNA-binding domain	Probable transcription factor At5g61620 OS=Arabidopsis thaliana OX=3702 GN=At5g61620 PE=3 SV=1	K	Transcription	PREDICTED: transcription factor MYB1R1 isoform X1 [Vitis vinifera]
c97741.graph_c0	1.84	0.54	2.45	7.67	6.07	6.34	0.000581738	2.10474	up	--	--	--	K15414|1.21423e-11|vvi:100266772|K15414 complement component 1 Q subcomponent-binding protein, mitochondrial | (RefSeq) uncharacterized protein At2g39795, mitochondrial	--	--	--	--	S	Function unknown	PREDICTED: uncharacterized protein At2g39795, mitochondrial [Vitis vinifera]
c111179.graph_c0	0.45	0.53	0.4	3.21	2.28	3	1.45367e-06	2.09248	up	--	--	Biological Process: macromolecule metabolic process (GO:0043170);; Biological Process: primary metabolic process (GO:0044238);; Molecular Function: metal ion binding (GO:0046872);;	--	[R]	General function prediction only	Integrase core domain	Uncharacterized mitochondrial protein AtMg00860 OS=Arabidopsis thaliana OX=3702 GN=AtMg00860 PE=4 SV=1	L	Replication, recombination and repair	PREDICTED: uncharacterized protein LOC108194427 [Daucus carota subsp. sativus]
c111520.graph_c0	0.79	0.72	0.69	2.25	4.91	2.65	3.65611e-06	2.09148	up	--	--	Biological Process: metabolic process (GO:0008152);;	--	[R]	General function prediction only	gag-polypeptide of LTR copia-type	--	L	Replication, recombination and repair	hypothetical protein VITISV_026753 [Vitis vinifera]
c95286.graph_c0	0.28	1.23	0.35	0.39	4.07	5.26	0.00879962	2.09128	up	[K]	Transcription	Molecular Function: RNA binding (GO:0003723);; Molecular Function: ribonuclease III activity (GO:0004525);; Cellular Component: nucleus (GO:0005634);; Cellular Component: cytoplasm (GO:0005737);; Cellular Component: RISC complex (GO:0016442);; Biological Process: production of siRNA involved in RNA interference (GO:0030422);; Biological Process: RNA phosphodiester bond hydrolysis, endonucleolytic…	--	[A]	RNA processing and modification	Ribonuclease III domain;; Ribonuclease-III-like	Ribonuclease 3-like protein 3 OS=Oryza sativa subsp. japonica OX=39947 GN=Os06g0358800 PE=2 SV=1	K	Transcription	unnamed protein product, partial [Vitis vinifera]
c96578.graph_c0	1.12	0.91	1.45	0.41	8.14	7.7	0.00337177	2.0849	up	[O]	Posttranslational modification, protein turnover, chaperones	Biological Process: response to oxidative stress (GO:0006979);; Molecular Function: peptide-methionine (S)-S-oxide reductase activity (GO:0008113);; Biological Process: protein repair (GO:0030091);; Biological Process: oxidation-reduction process (GO:0055114);;	K07304|8.3615e-161|vvi:104881563|K07304 peptide-methionine (S)-S-oxide reductase [EC:1.8.4.11] | (RefSeq) peptide methionine sulfoxide reductase	[O]	Posttranslational modification, protein turnover, chaperones	Peptide methionine sulfoxide reductase	Peptide methionine sulfoxide reductase A4, chloroplastic OS=Arabidopsis thaliana OX=3702 GN=MSR4 PE=1 SV=2	O	Posttranslational modification, protein turnover, chaperones	PREDICTED: peptide methionine sulfoxide reductase [Vitis vinifera]
c101798.graph_c0	0.6	0.2	0.29	1.44	1.4	1.17	0.000290777	2.0822	up	[T]	Signal transduction mechanisms	--	--	[R]	General function prediction only	Ankyrin repeats (3 copies);; Ankyrin repeats (many copies);; Ankyrin repeat;; Ankyrin repeats (many copies);; Ankyrin repeat;; Domain of unknown function	Ankyrin repeat-containing protein BDA1 OS=Arabidopsis thaliana OX=3702 GN=BAD1 PE=1 SV=1	S	Function unknown	PREDICTED: ankyrin repeat-containing protein ITN1 [Vitis vinifera]
c90147.graph_c0	0.17	0.13	0.56	0.58	2.23	1.42	0.00391667	2.07711	up	[E]	Amino acid transport and metabolism	Molecular Function: glutamate dehydrogenase [NAD(P)+] activity (GO:0004353);; Biological Process: cellular amino acid metabolic process (GO:0006520);; Biological Process: oxidation-reduction process (GO:0055114);;	K00261|0|vvi:100263048|K00261 glutamate dehydrogenase (NAD(P)+) [EC:1.4.1.3] | (RefSeq) glutamate dehydrogenase	[E]	Amino acid transport and metabolism	Glutamate/Leucine/Phenylalanine/Valine dehydrogenase;; Glu/Leu/Phe/Val dehydrogenase, dimerisation domain	Glutamate dehydrogenase OS=Vitis vinifera OX=29760 GN=GDH PE=2 SV=1	E	Amino acid transport and metabolism	NADH glutamate dehydrogenase [Vitis vinifera]
c88442.graph_c0	0.33	1.06	0.59	2.1	3.02	2.03	0.00818902	2.07267	up	--	--	Molecular Function: calmodulin-dependent protein kinase activity (GO:0004683);; Molecular Function: calcium ion binding (GO:0005509);; Molecular Function: calmodulin binding (GO:0005516);; Molecular Function: ATP binding (GO:0005524);; Cellular Component: nucleus (GO:0005634);; Cellular Component: cytoplasm (GO:0005737);; Cellular Component: plasma membrane (GO:0005886);; Biological Process: absc…	K13412|7.05405e-49|vvi:100260943|K13412 calcium-dependent protein kinase [EC:2.7.11.1] | (RefSeq) calcium-dependent protein kinase 29	[T]	Signal transduction mechanisms	Protein kinase domain	Calcium-dependent protein kinase 29 OS=Arabidopsis thaliana OX=3702 GN=CPK29 PE=2 SV=2	T	Signal transduction mechanisms	PREDICTED: calcium-dependent protein kinase 29 [Vitis vinifera]
c98960.graph_c0	2.9	10.62	1.77	15.48	27.14	21.12	3.85168e-05	2.07059	up	--	--	--	--	--	--	C2 domain	BON1-associated protein 2 OS=Arabidopsis thaliana OX=3702 GN=BAP2 PE=1 SV=1	S	Function unknown	BAP1 [Vitis vinifera]
c94148.graph_c0	0	0.87	1.5	1.94	1.51	2.06	0.00952023	2.06755	up	[HI]	--	Molecular Function: 1-deoxy-D-xylulose-5-phosphate synthase activity (GO:0008661);; Biological Process: terpenoid biosynthetic process (GO:0016114);;	K01662|0|vvi:100268079|K01662 1-deoxy-D-xylulose-5-phosphate synthase [EC:2.2.1.7] | (RefSeq) probable 1-deoxy-D-xylulose-5-phosphate synthase 2, chloroplastic	[G]	Carbohydrate transport and metabolism	1-deoxy-D-xylulose-5-phosphate synthase;; Transketolase, pyrimidine binding domain;; Transketolase, C-terminal domain;; Dehydrogenase E1 component	Probable 1-deoxy-D-xylulose-5-phosphate synthase 2, chloroplastic OS=Oryza sativa subsp. japonica OX=39947 GN=Os07g0190000 PE=2 SV=1	H	Coenzyme transport and metabolism	PREDICTED: probable 1-deoxy-D-xylulose-5-phosphate synthase 2, chloroplastic [Vitis vinifera]
c87211.graph_c0	3.97	5.34	1.55	19.94	5.86	18.32	0.000228811	2.06701	up	--	--	Cellular Component: nucleus (GO:0005634);; Biological Process: response to water deprivation (GO:0009414);; Biological Process: response to salt stress (GO:0009651);; Biological Process: abscisic acid-activated signaling pathway (GO:0009738);; Biological Process: regulation of seed germination (GO:0010029);; Biological Process: vegetative to reproductive phase transition of meristem (GO:0010228);;	--	[O]	Posttranslational modification, protein turnover, chaperones	--	EID1-like F-box protein 3 OS=Arabidopsis thaliana OX=3702 GN=EDL3 PE=2 SV=1	S	Function unknown	PREDICTED: EID1-like F-box protein 3 [Vitis vinifera]
c94707.graph_c2	3.35	2.88	4.92	10.03	22.03	12.98	1.15558e-08	2.06629	up	--	--	Molecular Function: DNA binding (GO:0003677);; Molecular Function: transcription factor activity, sequence-specific DNA binding (GO:0003700);; Cellular Component: nucleus (GO:0005634);; Biological Process: regulation of transcription, DNA-templated (GO:0006355);;	K13434|2.87666e-75|vvi:100246641|K13434 pathogenesis-related genes transcriptional activator PTI6 | (RefSeq) pathogenesis-related genes transcriptional activator PTI6	--	--	AP2 domain	Pathogenesis-related genes transcriptional activator PTI6 OS=Solanum lycopersicum OX=4081 GN=PTI6 PE=2 SV=1	K	Transcription	PREDICTED: pathogenesis-related genes transcriptional activator PTI6 [Vitis vinifera]
c112455.graph_c0	11.15	25.17	10.74	45.42	78.36	62.71	4.62982e-10	2.0655	up	--	--	Molecular Function: DNA binding (GO:0003677);; Molecular Function: transcription factor activity, sequence-specific DNA binding (GO:0003700);; Cellular Component: nucleus (GO:0005634);; Biological Process: regulation of transcription, DNA-templated (GO:0006355);;	K09286|2.23913e-69|vvi:100254640|K09286 EREBP-like factor | (RefSeq) ethylene-responsive transcription factor 2	--	--	AP2 domain	Ethylene-responsive transcription factor 1 OS=Solanum lycopersicum OX=4081 GN=ERF1 PE=2 SV=1	K	Transcription	ethylene response factor 2-c [Vitis vinifera]
c108085.graph_c0	0.36	0.18	0.17	1.15	0.93	0.69	3.92163e-05	2.05993	up	[K]	Transcription	Biological Process: defense response (GO:0006952);; Molecular Function: ADP binding (GO:0043531);;	--	[T]	Signal transduction mechanisms	Leucine rich repeat;; Leucine Rich repeats (2 copies)	Disease resistance protein RPM1 OS=Arabidopsis thaliana OX=3702 GN=RPM1 PE=1 SV=1	S	Function unknown	PREDICTED: probable disease resistance RPP8-like protein 2 [Vitis vinifera]
c101749.graph_c0	0.24	0.52	0.37	0.56	3.16	1.38	0.00032707	2.05716	up	[F]	Nucleotide transport and metabolism	Cellular Component: cytosol (GO:0005829);; Biological Process: purine nucleoside catabolic process (GO:0006152);; Molecular Function: purine nucleosidase activity (GO:0008477);; Cellular Component: integral component of membrane (GO:0016021);;	--	[F]	Nucleotide transport and metabolism	Inosine-uridine preferring nucleoside hydrolase	--	F	Nucleotide transport and metabolism	PREDICTED: uncharacterized protein LOC100263026 isoform X1 [Vitis vinifera]
c96719.graph_c0	2.87	4.03	2.84	12.45	11.94	10.95	1.6108e-14	2.05494	up	[E]	Amino acid transport and metabolism	Molecular Function: arginase activity (GO:0004053);; Molecular Function: metal ion binding (GO:0046872);;	K01476|0|vvi:100245397|K01476 arginase [EC:3.5.3.1] | (RefSeq) arginase 1, mitochondrial	[E]	Amino acid transport and metabolism	Arginase family	Arginase 1, mitochondrial OS=Arabidopsis thaliana OX=3702 GN=ARGAH1 PE=1 SV=1	E	Amino acid transport and metabolism	unnamed protein product, partial [Vitis vinifera]
c111033.graph_c0	0.46	0.67	0.63	0.96	3.82	2.68	9.93319e-06	2.05476	up	--	--	Molecular Function: protein serine/threonine kinase activity (GO:0004674);; Molecular Function: ATP binding (GO:0005524);; Cellular Component: plasma membrane (GO:0005886);; Biological Process: protein phosphorylation (GO:0006468);; Cellular Component: integral component of membrane (GO:0016021);; Biological Process: recognition of pollen (GO:0048544);;	K04733|0|vvi:100267699|K04733 interleukin-1 receptor-associated kinase 4 [EC:2.7.11.1] | (RefSeq) G-type lectin S-receptor-like serine/threonine-protein kinase LECRK3	--	--	Protein kinase domain;; Protein tyrosine kinase;; D-mannose binding lectin;; S-locus glycoprotein domain	G-type lectin S-receptor-like serine/threonine-protein kinase LECRK3 OS=Oryza sativa subsp. indica OX=39946 GN=LECRK3 PE=3 SV=2	U	Intracellular trafficking, secretion, and vesicular transport	PREDICTED: G-type lectin S-receptor-like serine/threonine-protein kinase LECRK3 [Vitis vinifera]
c112641.graph_c0	0.49	0.51	0.74	2.12	2.84	2.36	8.53315e-09	2.05314	up	--	--	--	--	--	--	--	--	--	--	RNA-directed DNA polymerase [Dendrobium catenatum]
c87439.graph_c0	1.86	6.86	2.27	17.95	8.42	17.51	3.19938e-05	2.0519	up	--	--	--	--	--	--	Cotton fibre expressed protein	--	S	Function unknown	PREDICTED: uncharacterized protein LOC100245192 [Vitis vinifera]
c103435.graph_c1	0.97	1.12	1.26	5.11	4.35	4.28	1.17413e-08	2.04852	up	[L]	Replication, recombination and repair	Biological Process: DNA catabolic process, endonucleolytic (GO:0000737);; Molecular Function: DNA binding (GO:0003677);; Molecular Function: catalytic activity (GO:0003824);; Molecular Function: ATP binding (GO:0005524);; Cellular Component: nucleus (GO:0005634);; Cellular Component: chromosome (GO:0005694);; Biological Process: meiotic DNA double-strand break formation (GO:0042138);; Biological …	K10878|5.61138e-43|vvi:100256655|K10878 meiotic recombination protein SPO11 | (RefSeq) meiotic recombination protein SPO11-1	[L]	Replication, recombination and repair	Type IIB DNA topoisomerase	Meiotic recombination protein SPO11-1 OS=Arabidopsis thaliana OX=3702 GN=SPO11-1 PE=1 SV=1	L	Replication, recombination and repair	PREDICTED: meiotic recombination protein SPO11-1 isoform X5 [Vitis vinifera]
c111366.graph_c0	19.14	11.43	23.72	56.45	101.12	58.48	5.76491e-11	2.04809	up	[R]	General function prediction only	Molecular Function: ADP binding (GO:0043531);;	--	[T]	Signal transduction mechanisms	NB-ARC domain	Probable disease resistance protein At1g58390 OS=Arabidopsis thaliana OX=3702 GN=At1g58390 PE=2 SV=4	S	Function unknown	PREDICTED: probable disease resistance protein RF9 [Vitis vinifera]
c112081.graph_c0	1.79	1.89	1.21	5.01	5.6	5.23	2.28305e-13	2.04796	up	--	--	--	--	[O]	Posttranslational modification, protein turnover, chaperones	Ulp1 protease family, C-terminal catalytic domain	Ubiquitin-like-specific protease 1A OS=Arabidopsis thaliana OX=3702 GN=ULP1A PE=2 SV=2	--	--	PREDICTED: uncharacterized protein LOC104877844 [Vitis vinifera]
c94540.graph_c0	10.05	22.03	7.13	52.61	36.65	55.22	1.83246e-06	2.04676	up	[L]	Replication, recombination and repair	Molecular Function: ubiquitin-protein transferase activity (GO:0004842);; Biological Process: protein ubiquitination (GO:0016567);; Molecular Function: ligase activity (GO:0016874);;	--	--	--	U-box domain	E3 ubiquitin-protein ligase PUB23 OS=Arabidopsis thaliana OX=3702 GN=PUB23 PE=1 SV=1	O	Posttranslational modification, protein turnover, chaperones	PREDICTED: E3 ubiquitin-protein ligase PUB23 [Vitis vinifera]
c106641.graph_c1	0.85	0.78	0.24	1.12	3.39	3.33	0.000302421	2.04568	up	[DPM]	--	Molecular Function: copper ion binding (GO:0005507);; Biological Process: lignin biosynthetic process (GO:0009809);; Molecular Function: oxidoreductase activity, oxidizing metal ions (GO:0016722);; Biological Process: lignin catabolic process (GO:0046274);; Cellular Component: apoplast (GO:0048046);; Molecular Function: hydroquinone:oxygen oxidoreductase activity (GO:0052716);; Biological Process…	K05909|0|vvi:100251850|K05909 laccase [EC:1.10.3.2] | (RefSeq) laccase-17	[Q]	Secondary metabolites biosynthesis, transport and catabolism	Multicopper oxidase;; Multicopper oxidase;; Multicopper oxidase	Laccase-17 OS=Arabidopsis thaliana OX=3702 GN=LAC17 PE=2 SV=1	Q	Secondary metabolites biosynthesis, transport and catabolism	PREDICTED: laccase-17 [Vitis vinifera]
c102244.graph_c0	11.89	8.5	16.92	48.3	50.85	62.8	7.39625e-10	2.04473	up	--	--	--	--	--	--	Zinc knuckle;; TIR domain	--	S	Function unknown	hypothetical protein POPTR_0019s03380g [Populus trichocarpa]
c92525.graph_c0	0.42	0.63	0.38	2.07	1.99	1.93	0.000122927	2.04445	up	--	--	Cellular Component: membrane (GO:0016020);;	--	--	--	--	CLAVATA3/ESR (CLE)-related protein 25 OS=Arabidopsis thaliana OX=3702 GN=CLE25 PE=2 SV=1	S	Function unknown	CLE25, putative [Ricinus communis]
c106886.graph_c3	3.23	2.67	4.04	7.64	15.6	16.83	2.75503e-10	2.04424	up	--	--	Biological Process: amino acid transmembrane transport (GO:0003333);; Cellular Component: plasma membrane (GO:0005886);; Molecular Function: amino acid transmembrane transporter activity (GO:0015171);; Cellular Component: integral component of membrane (GO:0016021);;	--	[E]	Amino acid transport and metabolism	Transmembrane amino acid transporter protein	Amino acid permease 3 OS=Arabidopsis thaliana OX=3702 GN=AAP3 PE=1 SV=2	E	Amino acid transport and metabolism	PREDICTED: amino acid permease 3 [Vitis vinifera]
c106287.graph_c0	0.75	0.8	0.99	1.71	2.75	3.41	0.00115781	2.04204	up	--	--	Biological Process: macromolecule metabolic process (GO:0043170);; Biological Process: cellular metabolic process (GO:0044237);; Biological Process: primary metabolic process (GO:0044238);;	--	[R]	General function prediction only	--	--	S	Function unknown	hypothetical protein VITISV_022886 [Vitis vinifera]
c97798.graph_c0	0.72	0.89	0.62	3.22	2.49	3.11	5.86823e-08	2.04129	up	--	--	Molecular Function: nucleotide binding (GO:0000166);; Molecular Function: protein kinase activity (GO:0004672);; Cellular Component: membrane (GO:0016020);; Biological Process: phosphorylation (GO:0016310);;	--	--	--	Protein kinase domain;; Protein tyrosine kinase;; D-mannose binding lectin;; PAN-like domain	G-type lectin S-receptor-like serine/threonine-protein kinase SD2-5 OS=Arabidopsis thaliana OX=3702 GN=SD25 PE=1 SV=1	T	Signal transduction mechanisms	PREDICTED: G-type lectin S-receptor-like serine/threonine-protein kinase SD2-5 isoform X1 [Vitis vinifera]
c110696.graph_c0	8.56	8.89	4.32	17.35	14.3	18.23	2.65185e-08	2.03183	up	[O]	Posttranslational modification, protein turnover, chaperones	Molecular Function: structural constituent of ribosome (GO:0003735);; Cellular Component: ribosome (GO:0005840);; Biological Process: translation (GO:0006412);;	K02977|9.83216e-34|bna:106400212|K02977 small subunit ribosomal protein S27Ae | (RefSeq) ubiquitin-40S ribosomal protein S27a-3-like	[J]	Translation, ribosomal structure and biogenesis	Ubiquitin family;; Ubiquitin-2 like Rad60 SUMO-like	Ubiquitin-60S ribosomal protein L40 OS=Brassica rapa subsp. pekinensis OX=51351 PE=2 SV=2	O	Posttranslational modification, protein turnover, chaperones	ubiquitin-60S ribosomal protein L40 fusion protein [Lentinula edodes]
c94042.graph_c0	12.85	11.1	17.61	61.74	37.97	58.2	1.34778e-11	2.03182	up	[M]	Cell wall/membrane/envelope biogenesis	Molecular Function: transferase activity, transferring glycosyl groups (GO:0016757);;	--	--	--	Glycosyl transferase family 8	Probable galacturonosyltransferase-like 9 OS=Arabidopsis thaliana OX=3702 GN=GATL9 PE=2 SV=1	M	Cell wall/membrane/envelope biogenesis	PREDICTED: probable galacturonosyltransferase-like 9 [Vitis vinifera]
c85706.graph_c0	7.27	15.89	4.28	35.18	28.94	42.22	3.35864e-07	2.02747	up	--	--	Molecular Function: structural constituent of ribosome (GO:0003735);; Biological Process: translation (GO:0006412);; Biological Process: mitochondrial transport (GO:0006839);; Cellular Component: integral component of membrane (GO:0016021);; Cellular Component: mitochondrial membrane (GO:0031966);;	K15104|0|vvi:100245527|K15104 solute carrier family 25 (mitochondrial oxoglutarate transporter), member 11 | (RefSeq) mitochondrial uncoupling protein 5	[C]	Energy production and conversion	Mitochondrial carrier protein	Mitochondrial uncoupling protein 5 OS=Arabidopsis thaliana OX=3702 GN=PUMP5 PE=2 SV=1	S	Function unknown	PREDICTED: mitochondrial uncoupling protein 5 [Vitis vinifera]
c108556.graph_c2	1.57	1.56	1.35	5.22	6.17	6.62	0.000833162	2.02516	up	--	--	Cellular Component: nucleus (GO:0005634);; Biological Process: cellular macromolecule metabolic process (GO:0044260);; Biological Process: nucleic acid metabolic process (GO:0090304);;	--	[R]	General function prediction only	--	--	L	Replication, recombination and repair	uncharacterized protein LOC106384592 [Brassica napus]
c93791.graph_c0	1.69	0.41	1.96	2.47	8.29	6.05	0.000718973	2.02291	up	--	--	Cellular Component: anchored component of plasma membrane (GO:0046658);;	--	--	--	Plastocyanin-like domain	Early nodulin-like protein 1 OS=Arabidopsis thaliana OX=3702 GN=At2g25060 PE=1 SV=2	S	Function unknown	PREDICTED: early nodulin-like protein 3 [Vitis vinifera]
[truncated: 2,094 more rows]

## Sheet: PPI data and PAs synthesis
gene id	protein to protein interaction	gene id
c100499.graph_c0	pp	c95556.graph_c0
c108913.graph_c1	pp	c95556.graph_c0
c94054.graph_c0	pp	c94892.graph_c0
c107162.graph_c0	pp	c94054.graph_c0
c111928.graph_c0	pp	c94054.graph_c0
c82970.graph_c0	pp	c94054.graph_c0
c108913.graph_c1	pp	c90308.graph_c0
c108913.graph_c1	pp	c95556.graph_c0
c108913.graph_c1	pp	c97080.graph_c0
c108913.graph_c1	pp	c99688.graph_c1
c100499.graph_c0	pp	c108913.graph_c1
c107162.graph_c0	pp	c95783.graph_c1
c111928.graph_c0	pp	c95783.graph_c1
c82970.graph_c0	pp	c95783.graph_c1
c94892.graph_c0	pp	c95783.graph_c1
c108913.graph_c1	pp	c90308.graph_c0
c108913.graph_c1	pp	c97080.graph_c0
c82260.graph_c0	pp	c82970.graph_c0
c82260.graph_c0	pp	c94892.graph_c0
c107162.graph_c0	pp	c82260.graph_c0
c111928.graph_c0	pp	c82260.graph_c0
[truncated: 10 more rows]

## Sheet: KEGG pathway
KEGG	Genes in Pathway
[truncated: 5 more rows]
